# Supplementary material for: Proteomic Analysis of Serum Proteins from Patients with Severe Coronary Artery Calcification
Source: Rev Cardiovasc Med. 2022 Jun 24;23(7):229. doi: 10.31083/j.rcm2307229 (PMC11266762; doi:10.31083/j.rcm2307229)
Supplement: Supplementary file 1 [file 2153-8174-23-7-229-s1.xlsx]

## Sheet: Case vs. Control
Protein	Protein Description	Gene Name	PG.ProteinGroups	PG.ProteinAccessions	PG.Genes	PG.ProteinDescriptions	PG.ProteinNames	SequenceNumber	Case-1	Case-2	Case-3	Case-4	Case-5	Case-6	Case-7	Case-8	Case-9	Case-10	Case-11	Case-12	Case-13	Case-14	Case-15	Case-16	Case-17	Case-18	Case-19	Case-20	Case-21	Case-22	Case-23	Case-24	Case-25	Case-26	Case-27	Case-28	Case-29	Case-30	average Case	Control-1	Control-2	Control-3	Control-4	Control-5	Control-6	Control-7	Control-8	Control-9	Control-10
A0A2U8J8Y3	Ig heavy chain variable region (Fragment)	IgH	A0A2U8J8Y3	A0A2U8J8Y3	IgH	Ig heavy chain variable region (Fragment)	A0A2U8J8Y3_HUMAN	1	11343446	8.13885e+06				522381	470838	546086	448618						287430	3.16709e+06		5.40672e+06	450144			382804		9047145		303429	212033	500741	499127	376532	2.47667e+06	324494				913361	306153	213542	195214	187369	448119
A0A5C2GMF2	IG c998_light_IGKV4-1_IGKJ2 (Fragment)		A0A5C2GMF2	A0A5C2GMF2		IG c998_light_IGKV4-1_IGKJ2 (Fragment)	A0A5C2GMF2_HUMAN	2	420600		3.33249e+06		260944	6440804	7.19682e+06	3.36789e+06	5239060	4558048	128526	165261	296095	122205	2.00765e+06	2709008	88026		1.58428e+06	5109786		272716	1.2816e+06	111270	442619	192452	89785.3	190625	4.44195e+06	135975	1.93025e+06	102045	63170.5	157209	110535	184629	274506	125495	132386		133538
A0A5C2FZG2	IGL c1546_light_IGLV3-21_IGLJ3 (Fragment)		A0A5C2FZG2	A0A5C2FZG2		IGL c1546_light_IGLV3-21_IGLJ3 (Fragment)	A0A5C2FZG2_HUMAN	2			751599	57926		2.47271e+06		2.90996e+06	1.68285e+06	2332461				98413.5	130479	177482	66761.4		959206		198845	583261	174697	119491			349759		1524009	194941	821381	94750.3	654235	51963.9	80822.2			161023	66471.5		93678.4
P14618	Pyruvate kinase PKM	PKM2	P14618;V9HWB8	P14618;V9HWB8	PKM;HEL-S-30	Pyruvate kinase PKM;Pyruvate kinase	KPYM_HUMAN;V9HWB8_HUMAN	38	5.75462e+06	623199	6120225	734222	2.03986e+06	737006	2.74168e+06	410540	4.25467e+06		124615	1677925	66961.7	467667	565940	292780	66536.1		72913.6		4.4971e+06	3.23366e+06	2.49373e+06		352030		3.41322e+06	2.84193e+06	116170	952436	1.78607e+06	416601	39155	338937	168715	301322	516567	4.14851e+06	501794	528761	255840
Q6ZVM5	cDNA FLJ42083 fis, clone TCERX2000613		Q6ZVM5	Q6ZVM5		cDNA FLJ42083 fis, clone TCERX2000613	Q6ZVM5_HUMAN	1	7164396		53496792	1639326	33666828	3.45749e+06	53349000	6.26552e+06	48850476	6.04425e+06	570776	35111332	717708	43492620	15999818	47275484	41729832	17607304	52761800	21752388	709983	19176282	980792	4.98596e+06	35796880	6798293	41553644	35408984	825553	612031	2.19932e+07	38388676	1.71064e+06	871646	620618	772187	5.84475e+06	752857	687834	697616	14248425
A0A5C2GUI4	IG c1185_light_IGKV1-6_IGKJ1 (Fragment)		A0A5C2GUI4	A0A5C2GUI4		IG c1185_light_IGKV1-6_IGKJ1 (Fragment)	A0A5C2GUI4_HUMAN	4	741992		133118	171644		1.25774e+06	148592	99878.8	321481	200256	96372.4	116352	343785		1.44874e+06	78950.9			111369	204315	207489	864645		947493	159073	859539	20144.3	82481.7		263470	386040		31020.1	224004				195702		764390
P67936	Tropomyosin alpha-4 chain	TPM4	P67936;V9HW56	P67936;V9HW56	TPM4;HEL-S-108	Tropomyosin alpha-4 chain;Epididymis secretory protein Li 108	TPM4_HUMAN;V9HW56_HUMAN	18	13664574	6260249	7718732	4010565		174426		5714816	6040559		9246680	2.74773e+06		2.57146e+06	425235	6.83365e+06	8321537	18104284		4100590	5.50094e+06	1.80402e+06	6.55776e+06		6.93274e+06	5.12296e+06	5105958	5.13375e+06	7.77158e+06	103566	5.83202e+06	3.55285e+06	8538872	4949197		7.39864e+06	3.05381e+06		11423	2259126	1.82784e+06
A0A024RDT4	Lymphocyte cytosolic protein 1 (L-plastin), isoform CRA_a	LCP1	A0A024RDT4;P13796;Q53FI1;V9HWJ7	A0A024RDT4;P13796;Q53FI1;V9HWJ7	LCP1;LCP1;;HEL-S-37	Lymphocyte cytosolic protein 1 (L-plastin), isoform CRA_a;Plastin-2;L-plastin variant (Fragment);Epididymis secretory protein Li 37	A0A024RDT4_HUMAN;PLSL_HUMAN;Q53FI1_HUMAN;V9HWJ7_HUMAN	25	950950	403830	2.08702e+06	1.17089e+06	6.13124e+06	529560	1.51221e+06	3743366	1.24985e+06	422379	87581.7	2.3549e+06	148898	246616	2.19555e+06	507395	168067	4623405	1902184	336189	134970	217979	2092719	642788	1.1353e+06	142504	1.61509e+06	298225	551790	630922	1.27448e+06	193577	228091	93374.5	146147	213627	266727	238926	79946.1	174132	187566
A0A5C2GK17	IGH + IGL c357_light_IGKV1D-39_IGKJ1 (Fragment)		A0A5C2GK17	A0A5C2GK17		IGH + IGL c357_light_IGKV1D-39_IGKJ1 (Fragment)	A0A5C2GK17_HUMAN	2	402578	516810	3352723		339339	427858	1.74071e+06		3254766	1.69246e+06	349306		436356	316362				474182	276310	671707	178728	420281		574123		432099	352733		242120	290925	797261	347615			404560	245341		187090	254346	225579	374594
A0A5C2FZ57	IGL c2179_light_IGKV4-1_IGKJ1 (Fragment)		A0A5C2FZ57	A0A5C2FZ57		IGL c2179_light_IGKV4-1_IGKJ1 (Fragment)	A0A5C2FZ57_HUMAN	1	8453962	5.28683e+06	2.0491e+06	565727	5466891	5.97081e+06	1.11029e+06				328875	676412	362399	480416	392534		243355				299563	453277	533023	748475	442981	1.20927e+06	474148	444334	997849	1.43063e+06	1.67048e+06	690177	676617	638090	798125	326305	1108525	1.02876e+06	353970	738863	1.05104e+06
A0A5C2G5C2	IGH c189_heavy__IGHV3-33_IGHD6-19_IGHJ5 (Fragment)		A0A5C2G5C2	A0A5C2G5C2		IGH c189_heavy__IGHV3-33_IGHD6-19_IGHJ5 (Fragment)	A0A5C2G5C2_HUMAN	2	3.1608e+06	1.0954e+06	245068	399136	2.92841e+06	733080	7.87706e+06	7985920	282403	3.6139e+06	2880848	1332974	570760	1.42783e+06	1.95991e+06		1.24274e+06	5713470	726951	167586	3976078	1.25021e+06	3.339e+06	1.56903e+06	1.03676e+06	991396	1155391	926567	6795968	476602	2.27108e+06		643600	346004	432795	812562		283749	1.3495e+06	1.8427e+06	653084
A0A024RAG6	Adiponectin C	ADIC	A0A024RAG6;P02745	A0A024RAG6;P02745	ADIC;C1QA	Adiponectin C;Complement C1q subcomponent subunit A	A0A024RAG6_HUMAN;C1QA_HUMAN	12	19695474	20645956	1.55751e+06	2.09054e+06	3630624	13783064	1.83239e+06	16781884	1.95143e+06	13967043	2.8209e+06	2.141e+06	489990	1.80466e+06	20186984	3.74528e+06	1.6196e+06	17633596	4648686	3.39433e+06	442396	10979524	5.47709e+06	10841290	1.65068e+06	16361597	4122024	2.05902e+06	12782662	6.87088e+06	7.5336e+06	1.70289e+06	1.21997e+06	1.75901e+06	1.96191e+06	575751	8503700	479459	587452	442840	9688668
B4DMC3	cDNA FLJ60302, highly similar to Neurocan core protein		B4DMC3	B4DMC3		cDNA FLJ60302, highly similar to Neurocan core protein	B4DMC3_HUMAN	2			954910	251833			2.04001e+06		1.76479e+06	3.0876e+06		5688480		2.86532e+06	5567509	5297737			7177374	2556468	896528	5391732	9776728	4741519	3.11067e+06	4.19292e+06	7186023	5852911	4681143	5146730	4.20138e+06	205000		719699			644364	423490		551730	2.87937e+06
A0A5C2FYH6	IGL c2011_light_IGKV1D-33_IGKJ4 (Fragment)		A0A5C2FYH6	A0A5C2FYH6		IGL c2011_light_IGKV1D-33_IGKJ4 (Fragment)	A0A5C2FYH6_HUMAN	9	1.04568e+06	3875407	785579	2.33012e+06	1534085	3.56168e+06	1.55953e+06	1.08721e+06	645456	519812	591723	262606	663451	410655	62127.4	449030	181635	61183.1	441440	165691	193219	566630	586724	345522	474976	400542	320977	404670		242326	819644	160840	559066	400684	298475	322811	426205	663873	534054	409352	352318
A0A5C2GUT1	IG c1271_heavy_IGHV3-33_IGHD1-1_IGHJ4 (Fragment)		A0A5C2GUT1	A0A5C2GUT1		IG c1271_heavy_IGHV3-33_IGHD1-1_IGHJ4 (Fragment)	A0A5C2GUT1_HUMAN	2	3.01508e+06	731875	4872556	143634	1.34615e+06	2639493	230281	1.6937e+06	625170	2.34685e+06	317008	420760	1.62804e+06	532485	1850744	609564	108774		266383	2531362	234880	464874	347717	191580	102722	1.125e+06	6.94693e+06	593368	3907794	405278	1.38724e+06	159258	150370	170910	379073	116663	470930	258024	216368	4557913	527914
Q7Z351	Uncharacterized protein DKFZp686N02209	DKFZp686N02209	Q7Z351	Q7Z351	DKFZp686N02209	Uncharacterized protein DKFZp686N02209	Q7Z351_HUMAN	2	736041	2.47378e+06	1.21682e+06	1.38818e+06	2.21149e+06	915828	6366750	6.82856e+06	2.36881e+06	74819.4	5.19115e+06	3301562	47415.7	3.56665e+06	2960859	839931	498743	926509	4.92687e+06	78628.5	47097.1	3710618	3.38524e+06	1.50425e+06	3364057	6769009	1.51166e+06	22238.2	9394125	1.1928e+06	2.59402e+06	37757.5	36777.9	40464.9	3.17315e+06	1.0049e+06	1.11173e+06	20857.8	37100.1	35470	878222
A0A5C2GNX4	IG c870_heavy_IGHV3-66_IGHD3-16_IGHJ1 (Fragment)		A0A5C2GNX4	A0A5C2GNX4		IG c870_heavy_IGHV3-66_IGHD3-16_IGHJ1 (Fragment)	A0A5C2GNX4_HUMAN	2	27615660	12692831	24625918	654861	5768490	12689490	1.02066e+06	11618602	960468	20943176	2.50987e+06	31928658	1.0261e+06	24754158	7.47104e+06	4.47658e+06	779534	13032559	11170304	19099036	970263	17077790	20397898	18600108	1.08353e+06	13614594	1.26634e+06	16935892	19614858	16739218	1.20379e+07	704482	1.05738e+06	773240	643294	903617	1.3368e+06	870070	898812	1929084	571460
A0A5C2GVS9	IG c657_heavy_IGHV3-7_IGHD5-12_IGHJ4 (Fragment)		A0A5C2GVS9	A0A5C2GVS9		IG c657_heavy_IGHV3-7_IGHD5-12_IGHJ4 (Fragment)	A0A5C2GVS9_HUMAN	3	43967908	20979974	40692208	4069178	2.35296e+06	47902540	4691373	19720754	30940304	32463674	5548647	52529112	3.14629e+06	41173880	27934704	4341774	3.60037e+06	3942083	3.43161e+06	5010271	3551638	2.71094e+06	5053072	2.64485e+06	1655574	3.1073e+06	4.41505e+06	2697176	31581020	3013162	1.52956e+07	2.6974e+06	18808700	6212701	4.48921e+06	27098388	5.39387e+06	1.00436e+06	8901061	2.23491e+06	3145210
A0A5C2G1H9	IGL c2982_light_IGKV4-1_IGKJ1 (Fragment)		A0A5C2G1H9	A0A5C2G1H9		IGL c2982_light_IGKV4-1_IGKJ1 (Fragment)	A0A5C2G1H9_HUMAN	4	360996	354515	69303.4	33592.5	142141	799643	104633	496753	1.39541e+06	85092.9	310749	78967.8	106850	119292	158136	250819		112735	71029.7	159900	46530.6	81749.9	36781.1	118708	54367.8	163708	39172.4	50670.3	715314	86268.4	227718	43588.9	45194.4	37772	51470.6	284141	274151	70346.9	52319	33667.5	65337.7
A0A024R6Q0	HCG2029544, isoform CRA_a (Fragment)	hCG_2029544	A0A024R6Q0	A0A024R6Q0	hCG_2029544	HCG2029544, isoform CRA_a (Fragment)	A0A024R6Q0_HUMAN	1	14313630	16671411	2969493	4.7651e+06	31880746	26451632	3.10401e+06	14871210	3088492	17355736	6059492		5.27138e+06	2.37686e+06	80388048		5.18906e+06	23559378	2948101	13220347	4.44511e+06	9291901	4297382	10894427	4914442	17072106	3637419		18263318	32031618	1.40493e+07	3.51971e+06	5.45099e+06	6074823	5.76922e+06	4.9712e+06	15523712	5261097	4945589	4280775	10469503
A0A5C2H3L0	IG c1606_light_IGKV4-1_IGKJ2 (Fragment)		A0A5C2H3L0	A0A5C2H3L0		IG c1606_light_IGKV4-1_IGKJ2 (Fragment)	A0A5C2H3L0_HUMAN	6	1.70616e+06	1.99999e+06	1445924	317903	2.7213e+06	3.20868e+06	2.25861e+06	1.30161e+06	1.73508e+06	447215	404280	340435	842414	248886	4.14577e+06	397781	221826	759220	1198889	455668	391325	336662	375103	662434	350537	1050843	342962	406479	398247	1.11756e+06	1.05299e+06	277486	551726	261343	438104	412867	558628	614414	264517	211568	761212
K7EMZ7	Uncharacterized protein C19orf57	C19orf57	K7EMZ7;K7EP60;Q0VDD7	K7EMZ7;K7EP60;Q0VDD7	C19orf57	Uncharacterized protein C19orf57;Uncharacterized protein C19orf57 (Fragment);Uncharacterized protein C19orf57	K7EMZ7_HUMAN;K7EP60_HUMAN;CS057_HUMAN	2	34825324	29415440	65941196	7.29692e+06	52195832	45865984	63617092	25415402	58394880	39826888	6.62195e+06	47514156	8555305	52046980	43434548	10939584	6.98881e+06	31961412	67642312	10031048	10906952	49252368	53615984	30596968	10521602	31505390	12154714	48386760	33205866	9969223	3.32882e+07	8666842	17428458	9696043	6621487	15273220	42469024	7.46264e+06	7984843	13596014	8764811
A0A5C2FTN6	IGL c62_light_IGLV3-21_IGLJ1 (Fragment)		A0A5C2FTN6	A0A5C2FTN6		IGL c62_light_IGLV3-21_IGLJ1 (Fragment)	A0A5C2FTN6_HUMAN	2	2137607	3.84178e+06	2.87445e+06	125184	1.1707e+06	3.13478e+06	2.20059e+06	1.11926e+06	2.35621e+06	675083	372191	196248	117941	281585	1.84198e+06	1.13678e+06	216041	2.78916e+06	205513	2707179	290267	405341	146500	473151	208065	369325	1.04251e+06	205609	909248	936872	1.14957e+06	104988	208925	2.44045e+06	203431	237942	1.46321e+06	142095	143251	252579	338528
P08779	Keratin, type I cytoskeletal 16	KRT16	P08779	P08779	KRT16	Keratin, type I cytoskeletal 16	K1C16_HUMAN	14	254546	594589	24089	51683	989215	967383	132056	596162		396474	70922.2	96890.8	33176.5	403230	1.80218e+06	175744	219111	656518	130601	403856	49083.2	249033	227303	359097	133073	499176	208668		1.80405e+06	635278	434400	127344	33005.1	34191.3	97814.7	106162	435788	47585.3	106151	84600.3	361856
C9JPQ9	Fibrinogen gamma chain (Fragment)	FGG	C9JPQ9;C9JU00	C9JPQ9;C9JU00	FGG	Fibrinogen gamma chain (Fragment)	C9JPQ9_HUMAN;C9JU00_HUMAN	5	3.43586e+06	9082966	5348428	1.96866e+06	2105934	2.30651e+06	5.74567e+06	22825384	7.88326e+06	4.41427e+06	2.35148e+06	2.53154e+06	2.54495e+06	289540	6567376	1908796	2355890	6313940	3.31844e+06	2.44308e+06	1.22902e+06	2.06843e+06	3.75045e+06	3.0233e+06	1406815	9910786	1.85504e+06	2.12121e+06	6.67418e+06	1.58037e+06	4.31205e+06	2.41567e+06	2.12951e+06	1.45686e+06	2.84898e+06	1.17221e+06	3.02323e+06	1108293	1575921	1.46177e+06	1639639
A0A5C2G752	IGL c4166_light_IGKV3-20_IGKJ4 (Fragment)		A0A5C2G752	A0A5C2G752		IGL c4166_light_IGKV3-20_IGKJ4 (Fragment)	A0A5C2G752_HUMAN	4	822116	5.14587e+06	3.43562e+06	1.75651e+06	10392291	3.19478e+06	3.52671e+06	2.53421e+06	3.11807e+06	4.46532e+06	1.09886e+06	7.06473e+06	7203983	3.10316e+06	4164994	5670711	1.65288e+06	11825387	4.42662e+06	6508481	952445	2.7406e+06	2.60742e+06	3.32653e+06	2.73018e+06	3.57142e+06	2.47425e+06	5899307	15534203	2.95936e+06	4.46357e+06	3108578	1351622	1.31907e+06	1.73058e+06	807886	6485856	804665	1.04075e+06	846963	2.52198e+06
A0A024R6G3	Fibulin 5, isoform CRA_b	FBLN5	A0A024R6G3;G3V4U0;Q9UBX5	A0A024R6G3;G3V4U0;Q9UBX5	FBLN5	Fibulin 5, isoform CRA_b;Fibulin-5;Fibulin-5	A0A024R6G3_HUMAN;G3V4U0_HUMAN;FBLN5_HUMAN	6	104340	126767		39644.9				226828		150764	24806.8	71662.8	40552.7		32781.2			105597	87027.5		36706.9			502247	43304.9	204626		143890	187761		125253		24792	25026	24238.4	25047.2	44949.1		33342.6	23126.7	87234.4
A2J422	Anti-HER3 scFv (Fragment)		A2J422	A2J422		Anti-HER3 scFv (Fragment)	A2J422_HUMAN	5	1196702	562981	747649	101212			1.33483e+06	1.52152e+06		232531		394530	785664	589153	866817	460303	409332	1.16573e+06	322508		518785	1.26278e+06	796625	3613069		635922	1.05255e+06	1.0797e+06	738532	1.15817e+06	897816			339977	635285	147144	789493	439108	380498	480027	1.10318e+06
A0A5C2G7Y6	IGL c3745_light_IGLV4-69_IGLJ3 (Fragment)		A0A5C2G7Y6	A0A5C2G7Y6		IGL c3745_light_IGLV4-69_IGLJ3 (Fragment)	A0A5C2G7Y6_HUMAN	9	13542145	38916612	3.82861e+06	2.68466e+06	43663912	50605492	21591252	33057988	3.48285e+06	26814360	5.04041e+06	4203784	6.00872e+06	3.28554e+06	33989732	2.48907e+06	3703334	36550120	30786084	35879864	3.67373e+06	37568476	24406338	4.65531e+06	8565706	41450936	44026872	15933440	35568052	34614896	2.16863e+07	2.32243e+06	2.89194e+06	2.97683e+06	4205980	3.80022e+06	28028128	3.65626e+06	2957297	2.98405e+06	5.60962e+06
A0A5C2GJU2	IG c195_heavy_IGHV3-30_IGHD1-26_IGHJ4 (Fragment)		A0A5C2GJU2	A0A5C2GJU2		IG c195_heavy_IGHV3-30_IGHD1-26_IGHJ4 (Fragment)	A0A5C2GJU2_HUMAN	1	7.36462e+06		6557837	551289	1.147e+06	11222957	10978338	6.51201e+06	11638759	1.26613e+06	1.18746e+06	14936325	439420	14583524	6784284	5.95253e+06	897694	1.33006e+06	10758658	6.91303e+06	6.64648e+06	11583176	6.90122e+06	5918489	4201978	8951728	10121742	9454187	10021623	2211699	6.79428e+06	11284418	958054	967470	1.27881e+06	1.18367e+06	8578039	546479	481930	497060	12009248
A0A5C2GC74	IGL c311_light_IGKV1-5_IGKJ2 (Fragment)		A0A5C2GC74	A0A5C2GC74		IGL c311_light_IGKV1-5_IGKJ2 (Fragment)	A0A5C2GC74_HUMAN	1	24357974	15325126	13883839	6.19706e+06	9999373	21543508	18947404	17967322	9405907	16290310	6.80554e+06	60890008	7057015	19086980	13955025	11775608	3.33183e+06	10312004	14246679	15066807	3.93485e+06	15762515	9948038	25309542	16380602	14615222	10911786	20301470	13833811	15166569	1.54203e+07	5334148	2.10648e+06	5962791	5.04473e+06	4.96979e+06	15560501	8744271	290994	5462978	12848744
A0A5C2GWD7	IG c759_light_IGKV1D-33_IGKJ3 (Fragment)		A0A5C2GWD7	A0A5C2GWD7		IG c759_light_IGKV1D-33_IGKJ3 (Fragment)	A0A5C2GWD7_HUMAN	5	3703366	7883132	3124307	1.3964e+06	5949319	4555843	3.39709e+06	9585629	4476210	3967046	2133238	2.51677e+06	3.21701e+06	1.81568e+06	4846465	2.26263e+06	843792	4.97914e+06	1.8404e+06	5521687	1.56716e+06	1.59359e+06	1.45323e+06	2.84563e+06	1.32882e+06	1.77716e+06	1.43635e+06	1.80285e+06	2.03239e+06	2.48639e+06	3.21129e+06	1.65112e+06	773918	1292484	712384	1.45044e+06	2.01657e+06	1.39814e+06	1.26948e+06	1.46049e+06	2221412
P04259	Keratin, type II cytoskeletal 6B	KRT6B	P04259	P04259	KRT6B	Keratin, type II cytoskeletal 6B	K2C6B_HUMAN	13	333105	530706	47679.3		551632	1.04872e+06	135029	482755	57128.7	393672	172783	66406	59985.1	283352	817354	196927	318441	579348	109627	222780	76995	209726	155922	192047	192102	249145	151714	165303	945772	366792	314240	80186.3	51735.8	68162.1	152833	138237	239123	74167.4	56047.5	83511.8	287918
A0A5C2GUI7	IG c433_light_IGKV2D-29_IGKJ1 (Fragment)		A0A5C2GUI7	A0A5C2GUI7		IG c433_light_IGKV2D-29_IGKJ1 (Fragment)	A0A5C2GUI7_HUMAN	5	1149776	2.46898e+06	4.50197e+06	627969	3.57724e+06	775564	1.95814e+06	680312	675027	1.08785e+06	1.24735e+06	650074	1.28728e+06	5381280	1.76326e+06	932353	97141.5	2.28464e+06	869872	1.02867e+06	211233	5.32437e+06	5.69618e+06	1.10761e+06	2.19221e+06	680051	1.79295e+06	598424	1.05137e+06	1.18776e+06	1.7629e+06	648657	1.74754e+06	812304	1289118	1.63177e+06	550993	689399	539212	544543	1.2559e+06
A0A5C2GKJ7	IG c881_light_IGLV2-11_IGLJ3 (Fragment)		A0A5C2GKJ7	A0A5C2GKJ7		IG c881_light_IGLV2-11_IGLJ3 (Fragment)	A0A5C2GKJ7_HUMAN	3	2347040	1.19104e+06	566525	495673		1615652	1804836	3.37222e+06	968598	1.06022e+06	364118	1.00093e+06	397479			615069	518360	1.02222e+06			268987	3.17808e+06	1.36082e+06	4.83598e+06		2852691	708068	383356	759393	1.09883e+06	1.36609e+06				708018	444284	1.02793e+06		312536	173481	1.06995e+06
A0A5C2G801	IGL c3877_light_IGKV1-12_IGKJ5 (Fragment)		A0A5C2G801	A0A5C2G801		IGL c3877_light_IGKV1-12_IGKJ5 (Fragment)	A0A5C2G801_HUMAN	2	39742.1	192944	128763	110715		55784.1	111713	312913	97141.8	79852	73316.7	44491.3	89809.6	182917		282564	84298		107602		25729.4	19223.7			98389.6	541946	100088	168734		190488	136485	138791	109387	98490.2	26236	29250.7	68464.2	50787.4	119505	46482.9	82038.9
A0A5C2G571	IGL c4094_light_IGLV1-51_IGLJ2 (Fragment)		A0A5C2G571	A0A5C2G571		IGL c4094_light_IGLV1-51_IGLJ2 (Fragment)	A0A5C2G571_HUMAN	4	865126	1.10176e+06	803984	286064	733381	714054	832212	547444	633510	670995	620183	1.84895e+06	585681	612586		4476745	548095	347317	2307812	532322	582398	702587	834199	619314	3.02042e+06	973832	2.4929e+06	558051	1.65469e+06	2156896	1.12633e+06	1.27697e+06	271996	753731	542231	521809	808206	591897	720383	351886	984449
A0A5C2G844	IGL c3937_light_IGKV1D-13_IGKJ4 (Fragment)		A0A5C2G844	A0A5C2G844		IGL c3937_light_IGKV1D-13_IGKJ4 (Fragment)	A0A5C2G844_HUMAN	2	5.83773e+06	2.16286e+06	484428	281510	1.83465e+06	2.30696e+06	1.8767e+06	3.48916e+06	1.68556e+06	229919	4.01185e+06	598322	554744	462072	2.34954e+06	2589591	279391	1.34432e+06	1650767	4397897	1.72097e+06	368583	1.91846e+06	4159807	738532	2.23788e+06	2.21582e+06	358286	2037416	3.00333e+06	1.90624e+06	451436	1.39232e+06	820715	714145	1.34861e+06	372362	300016	1248766	610958	439310
A0A5C2GBC3	IGH + IGL c506_light_IGKV3-20_IGKJ4 (Fragment)		A0A5C2GBC3	A0A5C2GBC3		IGH + IGL c506_light_IGKV3-20_IGKJ4 (Fragment)	A0A5C2GBC3_HUMAN	3	7.96419e+06	5.13989e+06	3.32961e+06	2584456	3.36995e+06	2965190	3.43928e+06	4774114	5670680	4619434	2927641	3.47255e+06	579923	2978332	7.724e+06	5.52928e+06	3.20737e+06	4.58071e+06	4.45683e+06	3175777	777434	2706163	4.66048e+06	5854392	2.49284e+06	6.69227e+06	4.44786e+06	5.5733e+06	3.41554e+06	2.71562e+06	4.06084e+06	3.04815e+06	1.26495e+06	1.17697e+06	1.60885e+06	1.35918e+06	2.61283e+06	1.38609e+06	1.30975e+06	1.07786e+06	2286021
A0A140VKE5	Sulfhydryl oxidase	QSCN6	A0A140VKE5;A8K477;A8K4C2;O00391	A0A140VKE5;A8K477;A8K4C2;O00391	QSCN6;;;QSOX1	Sulfhydryl oxidase;Sulfhydryl oxidase;Sulfhydryl oxidase;Sulfhydryl oxidase 1	A0A140VKE5_HUMAN;A8K477_HUMAN;A8K4C2_HUMAN;QSOX1_HUMAN	18	7167064	3.76065e+06	2.59936e+06	2.86399e+06	1.83936e+06	2.14427e+06	2.2462e+06	23684622	7.28135e+06	3.87171e+06	3.54173e+06	3.96588e+06	1.54446e+06	1.29415e+06	7380840	5.09779e+06	4340777	11323870	8859563	3490309	2.28386e+06	2.94313e+06	2.21649e+06	5306006	2.02093e+06	6663658	4.05074e+06	8545583	4427292	1.63592e+06	4.94639e+06	2.69623e+06	7.8707e+06	5628121	2808515	6.12998e+06	3.22572e+06	2559149	1.39359e+06	1.92333e+06	1.76517e+06
A0A5C2GRQ2	IG c500_light_IGKV1-5_IGKJ2 (Fragment)		A0A5C2GRQ2	A0A5C2GRQ2		IG c500_light_IGKV1-5_IGKJ2 (Fragment)	A0A5C2GRQ2_HUMAN	1	2.09805e+06	2464138	2.19551e+06	2.64584e+06	2.80502e+06	3596100	1483559	2.3238e+06	3.7271e+06	1.201e+06	1.33587e+06	1.41989e+06	2.4975e+06	12972098	1.23462e+06	1.39869e+06	569080	1.26542e+06	4044131	1.24867e+06	916481		1.15084e+06	1.76723e+06	1.14763e+06	1243451	1.40124e+06	1.54497e+06	1.45707e+06	1.91091e+06	2.24365e+06	3.01161e+06	1.66494e+06	891876	1136134	871346	806207	1.2475e+06	1.23738e+06	1.03311e+06	4968563
A0A5C2GTG7	IG c1800_heavy_IGHV3-23_IGHD1-26_IGHJ3 (Fragment)		A0A5C2GTG7	A0A5C2GTG7		IG c1800_heavy_IGHV3-23_IGHD1-26_IGHJ3 (Fragment)	A0A5C2GTG7_HUMAN	4	15751412	10020270	11885540	8359383	13628228	31701210	16299060	27940984	17838380	29568108	7.88839e+06	31964792	3.01749e+06	34766268	17830412	10587062	10940284	17075948	26448744	12001047	2.16736e+06	29376880	5.49302e+06	12985321	28194042	31488880	30352148	10452951	23444710	15896495	1.81788e+07	10348186	18330964	3.6243e+06	7.4431e+06	7.91482e+06	31146596	3132244	2.24541e+06	5.10242e+06	30593204
Q8NEJ1	Uncharacterized protein		Q8NEJ1	Q8NEJ1		Uncharacterized protein	Q8NEJ1_HUMAN	4	14916740	9443281	18970398	2578799	23777858	17844500	9983103	9706205	7.85807e+06	12247592	8359367	13357448	7.71758e+06	7425096	14449637	8720001	6.07191e+06	19942084	7278133	17613168	4662467	12439023	11171406	9259770	5471535	11698252	18059612	9741765	9466581	15298272	1.15177e+07	3876928	2.77014e+06	3.69308e+06	2.90137e+06	4.84207e+06	10728288	5.38978e+06	3856360	3.37843e+06	13091384
Q68DR3	Uncharacterized protein DKFZp779H1622 (Fragment)	DKFZp779H1622	Q68DR3	Q68DR3	DKFZp779H1622	Uncharacterized protein DKFZp779H1622 (Fragment)	Q68DR3_HUMAN	3	1.3253e+06	761073			2.25684e+06	2.79291e+06		1.23615e+06		722372			273881				269962	903255		692791				2.00499e+06	470346	593036		103205	1.17242e+06	1.40228e+06	1.0613e+06	383878			250474	222513	1.54255e+06	299779	225066	225776	990688
A0A5C2GR82	IG c1852_heavy_IGHV3-23_IGHD2-21_IGHJ4 (Fragment)		A0A5C2GR82	A0A5C2GR82		IG c1852_heavy_IGHV3-23_IGHD2-21_IGHJ4 (Fragment)	A0A5C2GR82_HUMAN	3	2.99478e+06	4.03969e+06		2.48767e+06		2.32082e+06	478624	4396782	5.36927e+06	2.55525e+06	99515	2.58825e+06	3010133	4912465		3633136	476394	2.19303e+06	5495847	2919172	616038	3.64732e+06	5379725	2107913	2.3996e+06	2.64891e+06	4.82697e+06	500177	2.64446e+06	2.41371e+06	2.85762e+06	3.88668e+06	693467	3.12958e+06	376624	3.30118e+06	1.62831e+06	1.41493e+06	2.44514e+06	401979	3.85926e+06
A0A5C2GHD2	IGH + IGL c145_heavy_IGHV3-15_IGHD3-10_IGHJ4 (Fragment)		A0A5C2GHD2	A0A5C2GHD2		IGH + IGL c145_heavy_IGHV3-15_IGHD3-10_IGHJ4 (Fragment)	A0A5C2GHD2_HUMAN	3	6.66563e+06	8838738	5453274	7138457	13770472	33938360	4889829	15022748	28336168	15543929	13272735	8192721	9657124	18713722	18011644	5131034	18391288	9126984	15490862	8466340	5528382	5.39024e+06	39183516	29378652	8803833	32789952	6.77674e+06	16052969	24463596	12688805	1.4837e+07	4554270	3.89337e+06	8717361	17556994	13478469	15478414	5.4443e+06	4552150	4.5313e+06	14874384
A0A5C2GT80	IG c711_heavy_IGHV4-59B_IGHD1-26_IGHJ6 (Fragment)		A0A5C2GT80	A0A5C2GT80		IG c711_heavy_IGHV4-59B_IGHD1-26_IGHJ6 (Fragment)	A0A5C2GT80_HUMAN	1			203015	413995			667474		423657		147844	84092	121809	136844					259303		269380	94695.6	221051		142168		236955	388136	180310		249421	86346.8		141700			152121	130973	75772.3	324879	133313
A0A5C2FUP2	IGL c738_light_IGKV3-20_IGKJ2 (Fragment)		A0A5C2FUP2	A0A5C2FUP2		IGL c738_light_IGKV3-20_IGKJ2 (Fragment)	A0A5C2FUP2_HUMAN	1	457209		2.95826e+06	249380		454400		1.57557e+06	1425189	728612	363016	910278	733821	487250		358231					856732	707740		2.01818e+06	438244	613980		750242	2.16104e+06	310113	927875	456379		158915			1277718	254360			425163
A0A5C2G298	IGL c3272_light_IGKV3-15_IGKJ2 (Fragment)		A0A5C2G298	A0A5C2G298		IGL c3272_light_IGKV3-15_IGKJ2 (Fragment)	A0A5C2G298_HUMAN	3	2625379	1.88109e+06	6731665	2.15421e+06	1.74688e+06	778974	6421889	2.64429e+06	5.41237e+06	4.02699e+06	193014	3.1879e+06	5.93209e+06	2.7506e+06	2.70511e+06	2171812	2164670	2.40378e+06	4.03039e+06	3.34817e+06	315165	2.22583e+06	2832109	2.30942e+06	3.07926e+06	1648115	1.73735e+06	4.15037e+06	2482052	3262409	2.91178e+06	4.12094e+06	2.28881e+06	3.04954e+06	2.68459e+06	2.73382e+06	3574381	1.06671e+06	235149	424932	1.98237e+06
A0A5C2H0U9	IG c556_light_IGKV2-24_IGKJ2 (Fragment)		A0A5C2H0U9	A0A5C2H0U9		IG c556_light_IGKV2-24_IGKJ2 (Fragment)	A0A5C2H0U9_HUMAN	5	955093			481425	2.0701e+06	1.67645e+06	390417	455821	514001		100359	4.1898e+06	855019	440078		912385			507538		829087	666055	637611	1.05445e+06	748733	810354	524193	1.84804e+06	647647	431484	945484			202874	351644	397796	508094	347491	420223	512474	447038
A0A5C2GCQ4	IGH + IGL c468_light_IGLV3-25_IGLJ3 (Fragment)		A0A5C2GCQ4	A0A5C2GCQ4		IGH + IGL c468_light_IGLV3-25_IGLJ3 (Fragment)	A0A5C2GCQ4_HUMAN	3	10664612	1.35935e+06	830809	405841	8611586	712742	1.01893e+06	5.71097e+06	613924	7.95923e+06	1.11371e+06	7.33914e+06	2.0303e+06	2.50106e+06	4.22459e+06	2.21219e+06	961542	7912958	2.71276e+06	11853267	1.39714e+06	3.09356e+06	3539412	3474977	1.19734e+06	7955552	6881713	5.21698e+06	7.64629e+06	4.01665e+06	4.1723e+06	466360	1.01954e+06	3.05328e+06	989887	86865.6	8643392	551520	329509	1.38516e+06	1.99324e+06
P00739	Haptoglobin-related protein	HPR	P00739	P00739	HPR	Haptoglobin-related protein	HPTR_HUMAN	19	45071440	33449620	2158659	4.36004e+06	61536232	39931648	11032466	1.86174e+06	28885210	11617878	2716035	28086092	3.21056e+06	16862576	36164172	17223346	3.42255e+06	17461998	2.32702e+06	56037276	5.33673e+06	29857576	26064084	25206212	14462472	21274566	9551930	27842746	17484172	37215904	2.12571e+07	47646232	5.88893e+06	2.55525e+06	6196740	5825627	27099654	1.34136e+06	3519594	6031206	34588520
A0A5C2G696	IGH c357_heavy__IGHV1-46_IGHD3-16_IGHJ6 (Fragment)		A0A5C2G696	A0A5C2G696		IGH c357_heavy__IGHV1-46_IGHD3-16_IGHJ6 (Fragment)	A0A5C2G696_HUMAN	1	2.51602e+06	2.67516e+06	3.5724e+06	443601		1630347	3.15047e+06	6906838	3.45353e+06	1.78861e+06	361586	4.59963e+06	498049	1.82464e+06	2.00765e+06	3.69914e+06	1.34352e+06	1.27747e+06	5.32024e+06	520923	470974	2.82801e+06	2.88318e+06	2.38769e+06	619737	2.51863e+06	3.52773e+06	3.23991e+06	530138	3.89785e+06	2.43082e+06	2.40185e+06	329239	486391	506823	393063	495211	958260	581596	286818	2.77242e+06
A0A5C2GVI3	IG c1501_light_IGKV2D-28_IGKJ3 (Fragment)		A0A5C2GVI3	A0A5C2GVI3		IG c1501_light_IGKV2D-28_IGKJ3 (Fragment)	A0A5C2GVI3_HUMAN	3	298936	176473	264086	117439	695781	135344	487940	142984	343754		236174	270813	275217	521435	368268	93554.7	91266.3	474290	162914	551602	353191	271273		382712		285570	296424	332371		479255	311887		107084	132066	70163.7	202495	269722	177710	151212	124048
A0A024RAA7	Adiponectin B	ADIB	A0A024RAA7;P02747	A0A024RAA7;P02747	ADIB;C1QC	Adiponectin B;Complement C1q subcomponent subunit C	A0A024RAA7_HUMAN;C1QC_HUMAN	15	20277208	37726560	4.96422e+06	7394476	16713353	27909254	4.66544e+06	46433020	4471571	28494790	7.67383e+06	7042516	8528866	7.057e+06	22110944	5.86485e+06	6.27032e+06	30325136	7.30553e+06	10643792	8.06787e+06	15261545	10534469	22808452	6615870	32520410	6.39013e+06	7.75365e+06	26414056	7.60672e+06	1.51949e+07	5579390	8615006	5382663	6827650	5716672	16442782	8226334	6.16198e+06	4.80317e+06	12051877
A0A5C2GTT0	IG c1279_heavy_IGHV4-39_IGHD1-7_IGHJ6 (Fragment)		A0A5C2GTT0	A0A5C2GTT0		IG c1279_heavy_IGHV4-39_IGHD1-7_IGHJ6 (Fragment)	A0A5C2GTT0_HUMAN	4	1.14622e+06	2100829	1.86976e+06	1.08471e+06	1.29312e+06	783866	2.26673e+06	781274	1.61834e+06	1.53638e+06	2.15769e+06	2403485	1.01723e+06	2304517	1.35146e+06	2.01786e+06	876677	1143910	1.82765e+06	424539	796240	558804	1087472	896390	2.44629e+06	941673	1.06553e+06	713266	1.3797e+06	1.17596e+06	1.36892e+06	1.14205e+06	1.03115e+06	883521	859184	814170	555571	1.45942e+06	555784	777706	1.11455e+06
Q0ZCI8	Immunglobulin heavy chain variable region (Fragment)		Q0ZCI8	Q0ZCI8		Immunglobulin heavy chain variable region (Fragment)	Q0ZCI8_HUMAN	1	637535	1.0684e+06	1.09633e+06	91212.6	252759	507023	1.05473e+06	94006.9	677585	485322	192173	207907	158302	638624	229534	503691	475814	1.09688e+06	522860	327108	184832	403775	682284	82456.7	89199.9	642620	825790	1.10814e+06	979040	612959	530963	376012	793234	100113	112994	328494	212920	130953			385535
A0A5C2GGF5	IGL c499_light_IGKV1-5_IGKJ2 (Fragment)		A0A5C2GGF5	A0A5C2GGF5		IGL c499_light_IGKV1-5_IGKJ2 (Fragment)	A0A5C2GGF5_HUMAN	4	4.8924e+06	3144608	3.4109e+06	1.60198e+06	6078589	4376344	6165628	3574007	4074516	6244501	1.81515e+06	2.9038e+06	3701066	3.24153e+06	13646639	2305039	1.2793e+06	7.20525e+06	2723734	3.91692e+06	2488434	4.37591e+06	4052962	4395766	3.31599e+06	5390934	3.59707e+06	2889135	4833141	3717465	4.17862e+06	2.21105e+06	1.29539e+06	2.01618e+06	2583591	2.15941e+06	4272097	1.28414e+06	2.74436e+06	3.54646e+06	3.50396e+06
A2J1M3	Rheumatoid factor RF-ET5 (Fragment)		A2J1M3	A2J1M3		Rheumatoid factor RF-ET5 (Fragment)	A2J1M3_HUMAN	2	120727		107046		925465		452961	378619	411895	158419		178859	95156.5			194669	132819		383533		153211	168659	301367	323547			276451				280200	163372	61798.1			73190.6	298851		205746	83238.8
A0A5C2G9Y0	IGH + IGL c634_heavy_IGHV1-18_IGHD3-3_IGHJ3 (Fragment)		A0A5C2G9Y0	A0A5C2G9Y0		IGH + IGL c634_heavy_IGHV1-18_IGHD3-3_IGHJ3 (Fragment)	A0A5C2G9Y0_HUMAN	1	204972	440200	347764	605155	414646	323802	554762	204710	390684		304876	132548	268553	325290	85967.1	385404	158369	139370	363912	272954	272036	230414	118468	307965	59455.7	221647	1.42267e+06	191626	329266	227434	320859		147239	353068	217193	251828	158543	109426	89514.6	118019	579028
A0A5C2GWU4	IG c1292_light_IGKV1-12_IGKJ3 (Fragment)		A0A5C2GWU4	A0A5C2GWU4		IG c1292_light_IGKV1-12_IGKJ3 (Fragment)	A0A5C2GWU4_HUMAN	2	3.52658e+06	4249714	3003977	1.61413e+06	5684641	3.48791e+06	3.05649e+06	2.79e+06	3.31182e+06	3.1116e+06	1.19298e+06	3.64961e+06	656388	2.51468e+06	1771736	2.54408e+06	727674	2.13188e+06	1.88114e+06	3.18971e+06	742782	2.88468e+06	1.51727e+06	3.73924e+06	2.83188e+06	2.76628e+06	3.05036e+06	2.84498e+06	2403285	2.52714e+06	2.64682e+06	1.7604e+06	170529	248498	1.41374e+06	466897	2.08435e+06	801963	595974	547018	3.90353e+06
A0A5C2GEE0	IGH + IGL c417_heavy_IGHV4-39_IGHD3-22_IGHJ4 (Fragment)		A0A5C2GEE0	A0A5C2GEE0		IGH + IGL c417_heavy_IGHV4-39_IGHD3-22_IGHJ4 (Fragment)	A0A5C2GEE0_HUMAN	4	1253108	2.14407e+06	3.97807e+06	3.75752e+06	8902193	3.15255e+06	3.71163e+06	1.12645e+06	2.62657e+06	2.03438e+06	1.75952e+06	886623	1491275	1.60917e+06	2.51835e+06	1.63295e+06	1.46071e+06	3.53564e+06	738322	1.75716e+06	1.85155e+06	1.22936e+06	1.31476e+06	5.24877e+06	938554	1.64548e+06	2.13468e+06	632157	1.97779e+06	3.01935e+06	2.33562e+06	1.54727e+06	1.09439e+06	1.04419e+06	2.49838e+06	1.35691e+06	3.00352e+06	1.97918e+06	1402989	1.31021e+06	1.67241e+06
P01031	Complement C5	C5	P01031	P01031	C5	Complement C5	CO5_HUMAN	186	12141479	12473664	4.2682e+06	4.439e+06	3.78115e+06	4.56288e+06	3.69239e+06	16376666	4.15165e+06	13271136	4.72792e+06	2.58803e+06	2.25112e+06	2.86929e+06	11801339	4.60217e+06	4.31773e+06	19375310	4.10339e+06	2.7894e+06	3771454	7621594	4422623	14924336	4404053	20309502	4.28026e+06	2.35966e+06	17026736	3.11815e+06	7.36074e+06	3.83027e+06	5.10924e+06	4358875	3.9357e+06	4.0966e+06	10944197	3.41052e+06	2184724	3765235	3.2491e+06
A0A5C2FZL0	IGL c2362_light_IGKV3-15_IGKJ1 (Fragment)		A0A5C2FZL0	A0A5C2FZL0		IGL c2362_light_IGKV3-15_IGKJ1 (Fragment)	A0A5C2FZL0_HUMAN	2	2.37622e+06	586243	437662			351333		2.42916e+06		392507	1.10613e+06	992981	1.22195e+06	1.91987e+06	1.2767e+06		338580	877103		460723	524117	659269	940869	795187	643782	1.04371e+06			862037	493444	942253			416278	658682	511026	570218	799687	526968	836875	539344
B7Z6Z9	cDNA FLJ53929, highly similar to Tyrosine-protein phosphatase non-receptor type4		B7Z6Z9;J3QT41;P29074;Q53QV5	B7Z6Z9;J3QT41;P29074;Q53QV5	;PTPN4;PTPN4;PTPN4	cDNA FLJ53929, highly similar to Tyrosine-protein phosphatase non-receptor type4;Tyrosine-protein phosphatase non-receptor type 4 (Fragment);Tyrosine-protein phosphatase non-receptor type 4;Uncharacterized protein PTPN4 (Fragment)	B7Z6Z9_HUMAN;J3QT41_HUMAN;PTN4_HUMAN;Q53QV5_HUMAN	2	56829880	54444816	41726008	60625808	23843876	33709928	39636980	82470944	41137500	60119512	23390812	34251332	15840392	45245828	14411470	46395252	15353135	46777140	44023136	26005140	12311313	41108548	51779304	69146816	59812984	54341400	52417788	35540908	59985436	28108536	4.23597e+07	28132688	17457824	15202911	13711361	14680527	50134632	14524265	10968796	14535605	26757494
A0A5C2GGP0	IGH + IGL c589_light_IGKV1D-33_IGKJ4 (Fragment)		A0A5C2GGP0	A0A5C2GGP0		IGH + IGL c589_light_IGKV1D-33_IGKJ4 (Fragment)	A0A5C2GGP0_HUMAN	1	2.07083e+06	292972	1.63851e+06	2.08282e+06	1.56751e+06	1.27938e+06	2.23804e+06	1.41908e+06	1.33175e+06		3901300	2.94966e+06	2.2593e+06	1.59152e+06	522678	1.13916e+06		659193	1.16321e+06	1.18208e+06	2989992	2.14361e+06	1.41816e+06	364857	1.43589e+06		1.75979e+06	142054	144398	182743	1.47668e+06			921965	89682.1		127179	1.76753e+06	592208	126331	1.32768e+06
A0A5C2GPN4	IG c540_heavy_IGHV3-33_IGHD5-24_IGHJ2 (Fragment)		A0A5C2GPN4	A0A5C2GPN4		IG c540_heavy_IGHV3-33_IGHD5-24_IGHJ2 (Fragment)	A0A5C2GPN4_HUMAN	3	1.12514e+06	1.77527e+06	974362	903499	7.75228e+06		1333849	3.59959e+06	700821	1.06271e+06	925502	1226241	960407	1.16371e+06	1.34853e+06	993966	1.36636e+06	992095	1.2355e+06	1.09009e+06	1115843	2.5885e+06	1.45687e+06	670918	1.30872e+06	2.06552e+06	1.34614e+06	1192930	2.00026e+06	851720	1.55612e+06	875162	1.22246e+06	520073	972339	695873	708336	889517	955751	1.11193e+06	979953
A0A5C2GFP5	IG c274_heavy_IGHV1-18_IGHD2-2_IGHJ4 (Fragment)		A0A5C2GFP5	A0A5C2GFP5		IG c274_heavy_IGHV1-18_IGHD2-2_IGHJ4 (Fragment)	A0A5C2GFP5_HUMAN	12	5812906	4693523	2.2256e+06	604747	3101848	4.70638e+06	2593689	11374926	2.02759e+06	4810890	859998	1.51143e+06	2.42682e+06	2.57461e+06	4725224	1.5799e+06	898521	5.39573e+06	7.52452e+06	7.92012e+06	1.37822e+06	1.90622e+06	5.17813e+06	2.33084e+06	1.16312e+06	3.07468e+06	1.31307e+06	3.07078e+06	4.4689e+06	3.58185e+06	3.49449e+06	4526618	814651	830297	1.0776e+06	752518	3518322	1.74791e+06	1.64184e+06	1.53374e+06	2.04601e+06
A0A5C2FXQ9	IGL c1719_light_IGKV1-27_IGKJ2 (Fragment)		A0A5C2FXQ9	A0A5C2FXQ9		IGL c1719_light_IGKV1-27_IGKJ2 (Fragment)	A0A5C2FXQ9_HUMAN	2	163171	1.23957e+06	398916	181962	319738	230778	634591	261849	491670	454867	80833.5	255878	255435	667286	783588	231335	110561		371226	863939	328985	664120	633759	385415	462094	211849	620675	391372	837108		447592	337571	169487	127327	245516	232697	437525	152362	187395	226775	165007
A0A5C2GCK5	IGH + IGL c478_heavy_IGHV3-21_IGHD6-19_IGHJ6 (Fragment)		A0A5C2GCK5	A0A5C2GCK5		IGH + IGL c478_heavy_IGHV3-21_IGHD6-19_IGHJ6 (Fragment)	A0A5C2GCK5_HUMAN	2	1.75118e+06	2348788	4.79974e+06	1.02512e+06	1.29528e+06	13338180	2.89779e+06	11715982	2.97316e+06	2881163	3.43977e+06	12081001	2.34363e+06	1.4064e+06	6.98144e+06	5355619	6006185	7322594	4405007	7.9467e+06	5484384	10384313	3.00211e+06	4554697	14172833	12960830	5804864	12484653	1.61025e+06	2147718	5.83071e+06	4614929	5.34479e+06	2.09644e+06	2.503e+06	3866457	4977232	3.84798e+06	1.19092e+06	1.95441e+06	2158513
A2N7P4	Immunoglobulin mu-chain D-J4-region (Fragment)	IGHM	A2N7P4	A2N7P4	IGHM	Immunoglobulin mu-chain D-J4-region (Fragment)	A2N7P4_HUMAN	8	1.05183e+06	957453	612762	503455	799490	1.00681e+06	876578	2903491	865038	1.22631e+06	475108	659722	681180	1.17702e+06	1421269	827361	359570	1.13793e+06	3956544	1.32079e+06	401371	1.07593e+06	715426	1.41616e+06	1.05554e+06	1856555	1.12976e+06	760040	1.33099e+06	952198	1.11712e+06	643293	443406	282676	429192	415927	2165803	458919	493569	367532	571986
A0A5C2FYB3	IGL c2018_light_IGKV3-11_IGKJ4 (Fragment)		A0A5C2FYB3	A0A5C2FYB3		IGL c2018_light_IGKV3-11_IGKJ4 (Fragment)	A0A5C2FYB3_HUMAN	1	30662550	17207100	27041968	588507	11648480	13878639	24741426	15687206	23642652	18437896	2598067	856407	3.35241e+06	25731356	13532514	18258324	19425186	15416968	14985440	17046516	429156	23526182	548186	25061044	1142655	22630074	21043672	23403394	10960919	17226672	1.53571e+07		17120092	259126	676698	9748757	19290316	12391755	11241502	635206	2.71282e+06
A0A5C2GJM6	IG c650_light_IGKV4-1_IGKJ1 (Fragment)		A0A5C2GJM6	A0A5C2GJM6		IG c650_light_IGKV4-1_IGKJ1 (Fragment)	A0A5C2GJM6_HUMAN	2	276677	211098			182405	402711			102892	206813	49017.9	313661		256506						231249	47141.3	293475	235624		159418		206391		259227	133520	209872	106235		76794.6	110976	60340.6	192924	91948.4	91120.3	58037.4	301104
A0A0X9UWL5	GCT-A5 light chain variable region (Fragment)		A0A0X9UWL5	A0A0X9UWL5		GCT-A5 light chain variable region (Fragment)	A0A0X9UWL5_HUMAN	1	85189	80496.2	114356		68019.8	158826	100464		103717	93604.9	21090.7	30081.1	41097.4	146872	125789			95363.8	42270.2	104457		73761.3	23603.4	32721.9	42156.7	95085.1		65765.3		151703	82456.1			51607.7	35936.6	18023.3	155581	64067.7	18436.7	37485.1	25803.8
A0A5C2GJD3	IG c1198_heavy_IGHV3-30_IGHD1-7_IGHJ6 (Fragment)		A0A5C2GJD3	A0A5C2GJD3		IG c1198_heavy_IGHV3-30_IGHD1-7_IGHJ6 (Fragment)	A0A5C2GJD3_HUMAN	2	548110					676253	1.21832e+06	637046	1.00188e+06	656726	313921	306676	257830			713122	259536			589519	344769	771335	564339		864769		312743	459228	584309	502854	579164		242602	224844	276285	206741	514298	223839	213674	491855	912289
A0A5C2GA61	IGL c282_light_IGKV3D-20_IGKJ1 (Fragment)		A0A5C2GA61	A0A5C2GA61		IGL c282_light_IGKV3D-20_IGKJ1 (Fragment)	A0A5C2GA61_HUMAN	5	1.38577e+06	3602856	1.4646e+06	837922	4.14751e+06	3.02002e+06	3.20953e+06	2.24472e+06	2.17957e+06	2.89973e+06	888714	1.90272e+06	860146	1.00444e+06	3791989	1.15254e+06	670405	3316296	1608271	2.2649e+06	1.34572e+06	1.59228e+06	1.01171e+06	2.36177e+06	1189339	1.82633e+06	1.75376e+06	1.16706e+06	1.78367e+06	2.70821e+06	1.97308e+06	1.21714e+06	657866	830754	879890	648157	2.59209e+06	904362	611720	544698	1976459
A0A5C2G6Z1	IGL c3467_light_IGKV3-15_IGKJ2 (Fragment)		A0A5C2G6Z1	A0A5C2G6Z1		IGL c3467_light_IGKV3-15_IGKJ2 (Fragment)	A0A5C2G6Z1_HUMAN	7	1.95743e+06	1.55221e+06	2.76767e+06	606299	1.82662e+06	1.79846e+06	1955522	2.30845e+06	1.99491e+06	1308262	673366	833964	1.10014e+06	854534		1.34798e+06	595028		1.89919e+06	320697	683113	1.53432e+06	1.13937e+06	1.17701e+06	661359	2.35267e+06	1.16819e+06	2.00013e+06	2.04338e+06	251512	1.38256e+06	936717	1.14853e+06	566649	448491	541178	1.04674e+06	676223	547112	442883	1.23551e+06
A0A125QYY8	IBM-B1 light chain variable region (Fragment)		A0A125QYY8	A0A125QYY8		IBM-B1 light chain variable region (Fragment)	A0A125QYY8_HUMAN	1	1.71121e+06			616610	1.1432e+06	2.438e+06	1.41397e+06	596931	1.71904e+06		725765	2.2424e+06		1.03324e+06		1.03416e+06		1.22193e+06	614262	1.3397e+06		1.44099e+06	1570871	1.85274e+06	909307	1.49246e+06	825093	390308	999687	1.24734e+06	1.24258e+06	508048		560297	371432		763233	562208		638231	1.15122e+06
P13671	Complement component C6	C6	P13671	P13671	C6	Complement component C6	CO6_HUMAN	95	4358741	4.37951e+06	1.14116e+06	1.15012e+06	1278069	2622401	1.09721e+06	4033185	1.20443e+06	3194627	1.1808e+06	993018	790296	1.02237e+06	2123740	1.22324e+06	965123	4.15423e+06	1220073	1150765	720834	2187183	1385437	4222214	1.40872e+06	4.97674e+06	1.43808e+06	1.06717e+06	4848606	1.20679e+06	2.0915e+06	1.15044e+06	1.38478e+06	1.16932e+06	923915	645931	3.14785e+06	626496	756090	751709	1.30784e+06
P10643	Complement component C7	C7	P10643	P10643	C7	Complement component C7	CO7_HUMAN	93	1.19368e+06	1566346	1.25659e+06	850407	377505	811536	620996	2.02188e+06	630534	1451407	672744	630836	642951	506595	817764	662470	678518	1.33236e+06	876578	546854	551572	944000	505412	1.70845e+06	759883	2685968	641137	619625	1.91601e+06	533206	967127	631437	488896	511005	1.00833e+06	594823	910202	713979	770105	645863	644993
A0A5C2GDK6	IGH + IGL c45_light_IGLV1-44_IGLJ2 (Fragment)		A0A5C2GDK6	A0A5C2GDK6		IGH + IGL c45_light_IGLV1-44_IGLJ2 (Fragment)	A0A5C2GDK6_HUMAN	2	741121	317254	979178	1.23196e+06					1.1092e+06		271060	2.26588e+06	184543	463202	2.15871e+06	410385	1.0009e+06	2200581			483352	1.02214e+06	544389	2543228	338762	628472	1.59946e+06	1.25671e+06	610746		1.01642e+06			889851	551606	1.02765e+06		566913	629869	255651	1033361
A0A5C2GNB9	IG c360_heavy_IGHV3-53_IGHD3-3_IGHJ4 (Fragment)		A0A5C2GNB9	A0A5C2GNB9		IG c360_heavy_IGHV3-53_IGHD3-3_IGHJ4 (Fragment)	A0A5C2GNB9_HUMAN	1	1.88666e+06	433959	408613	1.26899e+06	1043627	1.61781e+06	2.06597e+06	2328876	1.30043e+06	1.11485e+06	732991	2.00312e+06	1.40625e+06	265422	851390	311772	1.55752e+06	917823	532690	1.42014e+06	911561	812343	1.95558e+06	297098	405200	1.79781e+06	1.75062e+06	1.58601e+06	968124	971696	1.16416e+06	1.27249e+06	6331977	2.70253e+06	793013	1.0834e+06	1.38734e+06	3.83742e+06	3931889	4.33882e+06	1.19854e+06
Q9UL89	Myosin-reactive immunoglobulin heavy chain variable region (Fragment)		Q9UL89	Q9UL89		Myosin-reactive immunoglobulin heavy chain variable region (Fragment)	Q9UL89_HUMAN	12	1.33146e+06	613587	791866	735630	1.41513e+06	4925848	121427	307696	908614	1.80261e+06	1.1754e+06	368676	1.77323e+06	2079349	1.40692e+06	1233431	2.33451e+06	1.78073e+06	853643	1.02677e+06	2015962	391346	1.39507e+06	2.39252e+06	3.33774e+06	145027	376652	1.62788e+06	1342481	1.78894e+06	1.39334e+06	100054	3.12457e+06	2.17475e+06	1.01129e+06	826228	1899751	7538770	1.96365e+06	1.00006e+06	2.3383e+06
P01871	Immunoglobulin heavy constant mu	IGHM	P01871	P01871	IGHM	Immunoglobulin heavy constant mu	IGHM_HUMAN	63	12346375	8994381	14184765	14012806	13244830	71977040	19451082	4680732	10482440	25471236	7.03745e+06	26874344	8733889	15973180	9642471	15221922	4.59364e+06	5101661	14215467	13498295	4321100	7924514	13851809	15291614	12858332	20598228	7557174	20548554	8255618	12190682	1.46379e+07	15379971	17967962	34124524	31745306	19174342	15186121	14273713	16574668	21970244	42111852
A0A5C2G6C0	IGH c459_heavy__IGHV4-31_IGHD3-9_IGHJ6 (Fragment)		A0A5C2G6C0	A0A5C2G6C0		IGH c459_heavy__IGHV4-31_IGHD3-9_IGHJ6 (Fragment)	A0A5C2G6C0_HUMAN	2	219174	108709	292831	123684	148249	45884.1	174570	80076.3	127188	120579	389093	1.05948e+06	212756	314464	227355	537529	120769	224415	137352		271440	189646	176500	228101	230248	119710	133154	318324	140540	394299	236763	308309	112424	633085	317042	408082	221793	369320	622567	489781	154242
A0A024RC61	Aminopeptidase	ANPEP	A0A024RC61;P15144;Q59E93	A0A024RC61;P15144;Q59E93	ANPEP;ANPEP;	Aminopeptidase;Aminopeptidase N;Aminopeptidase (Fragment)	A0A024RC61_HUMAN;AMPN_HUMAN;Q59E93_HUMAN	12	16557.9	77570.6	47975.8	74718.8		34207.8	43175.2		39774.2	37277.4		44133.3	79046.9	48103.5		39497			30776.2	32760.9	83769.9	60898.2	42799	28437.9	40184.7	96843.4	62084.7	40962.2	37717.1	36088.3	48973.4	36420.4		74735.1	94232.2	72462.5	43112.7	72806.1	95593.5	93733.3	39568.6
B2RDY9	Adenylyl cyclase-associated protein		B2RDY9;D3DPU2	B2RDY9;D3DPU2	;CAP1	Adenylyl cyclase-associated protein	B2RDY9_HUMAN;D3DPU2_HUMAN	20		103105		316685	297245	206217	87741.2	11157.4			82211.7	180570		255272	303912	118878			90217.4			6511.43			196460			137365		273190	166671	238376		210007		167996	167814	11276	286226	334143	160247
A0A0B4J1V2	Immunoglobulin heavy variable 2-26	IGHV2-26	A0A0B4J1V2;A0A5C2G5G7	A0A0B4J1V2;A0A5C2G5G7	IGHV2-26;	Immunoglobulin heavy variable 2-26;IGH c246_heavy__IGHV2-26_IGHD3-10_IGHJ4 (Fragment)	HV226_HUMAN;A0A5C2G5G7_HUMAN	10	909427	213336	32405.5	124908	296870	303191		288082	50373.5	199737	252873	134785	301236	853512	73160.5	65210.6	260724	325539	120680	46019.8	485947	525031	1.0305e+06	525295	124932	343360	197595	1.15741e+06	313815	375013	342447	200416	105427	204632	829836	717453	230029	125550	195388	863999	324978
P04075	Fructose-bisphosphate aldolase A	ALDOA	P04075;V9HWN7	P04075;V9HWN7	ALDOA;HEL-S-87p	Fructose-bisphosphate aldolase A;Fructose-bisphosphate aldolase	ALDOA_HUMAN;V9HWN7_HUMAN	36	99247.9	218249	29514.6	523512	215916	449706	196282	148064	21218.8		114073	308542	61628.8	510956	287130	208330	52451.3		70279.3		26095.1	99337.9	93306.5		331639	277638	75647.8	190194		539331	205932	561518	75886	303482	138135	285597	439317	106073	386356	426986	282756
O75460	Serine/threonine-protein kinase/endoribonuclease IRE1	ERN1	O75460	O75460	ERN1	Serine/threonine-protein kinase/endoribonuclease IRE1	ERN1_HUMAN	2	2.14428e+06	1.7968e+06	100638	852378	958023	2.06624e+06	751562	80757.6	1.65711e+06	615021	566111	771898	970882	1.24365e+06	210900	622848	717488	201028	134320	1.48922e+06	1.88294e+06	1.75657e+06	827081	1398452	1.89486e+06	750715	509365	1.54224e+06	668470	1.18919e+06	1.01237e+06	2662981	1.5652e+06	2.0741e+06	1.51265e+06	1.89337e+06	1.45228e+06	1.22918e+06	1.05325e+06	2.09448e+06	1.23152e+06
Q86TT1	Full-length cDNA clone CS0DD006YL02 of Neuroblastoma of Homo sapiens (human)		Q86TT1	Q86TT1		Full-length cDNA clone CS0DD006YL02 of Neuroblastoma of Homo sapiens (human)	Q86TT1_HUMAN	4	1.53407e+06	1.84e+06	2.20967e+06	532764	2.86103e+06	7081829	1.43379e+06	970635	336566	2.46165e+06	736047	677295	1.4061e+06	1.13099e+06	2082084	1596226	459640	2.54499e+06	1.25781e+06	4.34971e+06	491305	1.90069e+06	747367	2.59517e+06	167329	774758	1949251	3.78074e+06	1.43993e+06	1.60352e+06	1.7651e+06	2.24173e+06	1632094	3412096	1.65974e+06	1310548	1.44457e+06	2.28149e+06	2.89841e+06	4.66325e+06	1.24044e+06
A0A5C2GDZ5	IGH + IGL c257_heavy_IGHV4-34_IGHD4-23_IGHJ3 (Fragment)		A0A5C2GDZ5	A0A5C2GDZ5		IGH + IGL c257_heavy_IGHV4-34_IGHD4-23_IGHJ3 (Fragment)	A0A5C2GDZ5_HUMAN	4	400568	275540	600823	268686	232608	174652	503644	269948	364019	425626	835211	806096	736162	711054	228277	557244	754128	348447	1.1089e+06	237170	1.59734e+06	886552	569854	257322	341659	146914	686138	549363	179849	567171	520699	456456	1.37001e+06	1.84172e+06	900959	2.10518e+06	256604	948529	1.19066e+06	2.22144e+06	2.15006e+06
Q68CK4	Leucine-rich alpha-2-glycoprotein	HMFT1766	Q68CK4	Q68CK4	HMFT1766	Leucine-rich alpha-2-glycoprotein	Q68CK4_HUMAN	2	159282	111582	95299.5	327476	82665.1		37422.6		37116.9	99473	132360	131256	232050	92954.9		50022.4	564141		94287.4	30046.5	177066	91111.2	60635.2	108225	48305.8	43164.1	26650.8	74362.8		49178.4	118245	141433	242138	468018	381365	197616	50428	437913	395403	223005	116096
A0A5C2G1I5	IGL c3019_light_IGKV3-20_IGKJ1 (Fragment)		A0A5C2G1I5	A0A5C2G1I5		IGL c3019_light_IGKV3-20_IGKJ1 (Fragment)	A0A5C2G1I5_HUMAN	1	535781	384258	1.26626e+06	621142	708181	1.21423e+06	428424	1.42745e+06	1.23427e+06	443134	610739	852570	1.33695e+06	478290	656755	784441	328560	1.81271e+06	902969	618662	706790	401337	395063	395673	237829	416005	642958	774191	2.2867e+06	653699	785201	2220426		83163.5		498950	2.81316e+06	873289	546342	357859	1.97498e+06
P60709	Actin, cytoplasmic 1	ACTB	P60709;Q1KLZ0;Q53G76;Q53GK6	P60709;Q1KLZ0;Q53G76;Q53GK6	ACTB;PS1TP5BP1;;	Actin, cytoplasmic 1;HCG15971, isoform CRA_a;Beta actin variant (Fragment);Beta actin variant (Fragment)	ACTB_HUMAN;Q1KLZ0_HUMAN;Q53G76_HUMAN;Q53GK6_HUMAN	63	1.04654e+06	6656435	401112	7688486	3.04938e+06	12700853	2.00913e+06	6615650	555104	567003	765802	4.23218e+06	170805	5.42937e+06	7.08949e+06	3.29392e+06	235768	761053	645214	351089	285393	836098	379684	342823	4051608	512903	670335	2.36074e+06	1.24335e+06	8305260	2.77509e+06	6.07485e+06	351380	2.24194e+06	341874	2291493	11083853	331458	2.18818e+06	4430879	5419458
P04406	Glyceraldehyde-3-phosphate dehydrogenase	GAPDH	P04406;V9HVZ4	P04406;V9HVZ4	GAPDH;HEL-S-162eP	Glyceraldehyde-3-phosphate dehydrogenase	G3P_HUMAN;V9HVZ4_HUMAN	27	164194	589487	93198.3	1.38443e+06	471020	1.3977e+06	270740	757523	93429.2	98101.7	296333	547620		950530	734093	463093	39973		154294	186561	422366	192145			788657	114806	91816.5	389859	165221	1.26845e+06	466371	1.05138e+06	249302	672098	81705.5	748352	947404	111936	1.19664e+06	1.15526e+06	709185
P02775	Platelet basic protein	PPBP	P02775	P02775	PPBP	Platelet basic protein	CXCL7_HUMAN	11	499667	1.7394e+06	309763	5660352	2.92396e+06	2089433	1.22927e+06	790623	471728	373871	1.34224e+06	3593167	793835	7129630	1.70528e+06	2.87486e+06	883623	1.29431e+06	490419	688402	306297	270930	555805	270166	3.73049e+06	324671	619048	1.8758e+06	342374	2.548e+06	1.59091e+06	2676389	362534	2.83426e+06	1.89973e+06	2669034	2443295	634545	4.20429e+06	5426326	2.72423e+06
A0A5C2GHB7	IG c677_heavy_IGHV3-9_IGHD6-13_IGHJ4 (Fragment)		A0A5C2GHB7	A0A5C2GHB7		IG c677_heavy_IGHV3-9_IGHD6-13_IGHJ4 (Fragment)	A0A5C2GHB7_HUMAN	4	144922	151959	295343	298135	214711	260520	365171		227947	278087	310721	175723	455580	237511	54036.7	230193	110821	294792	58631	275207	365478	248042	239955	189097	109137	438765	368964	187962	148991	284045	242084	135044	255270	803600	349172	387200	335235	603430	550153	324423	355028
S6AWD6	IgG L chain		S6AWD6	S6AWD6		IgG L chain	S6AWD6_HUMAN	3	914447	820779	2490647	2.23295e+06	256557	938181	4314288	573990	206560	819191	4.27657e+06	3783610	4.19352e+06	72952.9	329617	141174	2.32034e+06	261154	79072.4	445867	4904291	395612	275206	614854	103747	711089	166400	130893	491847	366552	1.2544e+06	1591911	2.81624e+06	2296723	2320093	2.65814e+06	633511	4676564	4283991	6.66181e+06	595831
A0A5F9ZHM4	L-lactate dehydrogenase	LDHB	A0A5F9ZHM4;P07195;Q5U077	A0A5F9ZHM4;P07195;Q5U077	LDHB	L-lactate dehydrogenase;L-lactate dehydrogenase B chain;L-lactate dehydrogenase	A0A5F9ZHM4_HUMAN;LDHB_HUMAN;Q5U077_HUMAN	15		208548	126404	380729	253015	416296	373400	186115	119556	174866	87224	312372	143308	431332	125680	183076	68468.2		268138		66977.5	94046.9	81309.4	39594.4	183066		109140	148042	75578.5	735004	207357	692327	49196.6	279114	68843.1	431795	425458	95000.7	550338	602463	252236
B7Z556	cDNA FLJ56822, highly similar to Alpha-2-HS-glycoprotein		B7Z556	B7Z556		cDNA FLJ56822, highly similar to Alpha-2-HS-glycoprotein	B7Z556_HUMAN	1	1.37475e+06	1.1754e+06	123915	355209	89526.1	945756	45631.3	367583	40597.2	1.19496e+06	752833	52618.2	453684	57203.9		45613.6	719002	54538	40964.7	361601	481952	767842	208644	1.11215e+06	106343	289478	67142	98921.5	565134	408555	426122	125943	538070	748365	1.266e+06	521389	1.02725e+06	917344	794829	536343	1313268
Q9Y490	Talin-1	TLN1	Q9Y490	Q9Y490	TLN1	Talin-1	TLN1_HUMAN	200	152132	1.23535e+06	181945	742035	154337	1.33225e+06	148134	1.08952e+06	159366	75757.9	95993.3	373582	410619	634312	566522	272815	159157		42476	291080	31841.9	134234	35658.2	54624.5	238528	37134	37077.8	240341	216800	1.42685e+06	364499	675794	93980.8	283317	121256	321467	1.43584e+06	54901.4	572552	710016	487322
P07737	Profilin-1	PFN1	P07737	P07737	C	Profilin-1	PROF1_HUMAN	13	186773	572041	300450	972466	574486	1.11083e+06	249228	268458	37863.6	82766.3	113826	788775		1.03244e+06	486434	378382	34404.8		104784		90074	158851	80437		475722	37113.6	83360	326812	59240.4	1.16593e+06	375844	908546	77514.1	452148	37860.4	533989	847344	100824	804029	836542	597858
A0A5C2GIJ0	IG c818_light_IGKV1D-33_IGKJ4 (Fragment)		A0A5C2GIJ0	A0A5C2GIJ0		IG c818_light_IGKV1D-33_IGKJ4 (Fragment)	A0A5C2GIJ0_HUMAN	1	445509	680484	793241		847406	589244	713888	633284	535523	367899	615457	624505	2702687		603956	519065				843734	1.62607e+06			1.13548e+06		647612			586692	754576	813316		2.04753e+06	2.27111e+06		2.36729e+06	494688	1.54959e+06	2.50933e+06	2.3423e+06
A0A5C2FY46	IGL c1564_light_IGKV4-1_IGKJ4 (Fragment)		A0A5C2FY46	A0A5C2FY46		IGL c1564_light_IGKV4-1_IGKJ4 (Fragment)	A0A5C2FY46_HUMAN	5			539151				250107		340290	271892		327100	100559	121649	469728	228697	300856	542058		264312			300561	321137	120064	454714		244041	495393	516387	326773	1.04196e+06			199675	2.20475e+06	290699	198699		175889	434685
A0A5C2GIW4	IGH + IGL c645_heavy_IGHV3-23_IGHD2-21_IGHJ4 (Fragment)		A0A5C2GIW4	A0A5C2GIW4		IGH + IGL c645_heavy_IGHV3-23_IGHD2-21_IGHJ4 (Fragment)	A0A5C2GIW4_HUMAN	3	38242.2		36792.3	12648		33630.9	26703.1	30258.4	24947.2		44270.9	27083.2		17909.9	9911.17	11074.8	29801.3	20438.8	46885.3			45905.3	26652.6		55795.9	18138.1	30145.4	159183	21669.5	17175.2	34141.8		199361	295714	38903.5	261613	30132.5			40456.7	32901.1
A0A3B3IRV3	Malignant T-cell-amplified sequence	MCTS2P	A0A3B3IRV3;Q9ULC4	A0A3B3IRV3;Q9ULC4	MCTS2P;MCTS1	Malignant T-cell-amplified sequence;Malignant T-cell-amplified sequence 1	A0A3B3IRV3_HUMAN;MCTS1_HUMAN	1	7.62685e+06	8409573	1.27676e+06	43403568	4649312	1.45403e+06			1.38331e+06	7954582	74762216		166346688		12975936		49532952	7.69568e+06			234504432	395132	194834	20412680	24076404	1.20619e+06			299983	1349177	3.19005e+07		111943056	91370608	38232736	50000184		112836368	157035408	181793056
A0A5C2GDY8	IGH + IGL c247_heavy_IGHV3-48_IGHD3-9_IGHJ6 (Fragment)		A0A5C2GDY8	A0A5C2GDY8		IGH + IGL c247_heavy_IGHV3-48_IGHD3-9_IGHJ6 (Fragment)	A0A5C2GDY8_HUMAN	3	363539	291917	948281	10706357	73590.6	1.32846e+06	825490	472278	313044	348817	834846	342191	943290	330581	208407	8754179	538608	261241	398417	179884	827387	518992	303621	356299	1.26038e+06	382043	326000	925834	455615	437072	1.14189e+06	302488	777095	579126	360365	18559712	196585	26114884	892004	679770	240074
A0A5C2GRG0	IG c1788_heavy_IGHV1-46_IGHD5-18_IGHJ3 (Fragment)		A0A5C2GRG0	A0A5C2GRG0		IG c1788_heavy_IGHV1-46_IGHD5-18_IGHJ3 (Fragment)	A0A5C2GRG0_HUMAN	2	397483	313629	488202	231096		435388	412699	135948	306574	163852		91241.6	269318	344547		183949	205255	271831	92652.8	270579	123787	250830		181903	516092	221725	313836	505176	302911	709549	297694	84065.5						267645			628617
A0A5C2G173	IGL c2300_light_IGKV1D-13_IGKJ4 (Fragment)		A0A5C2G173	A0A5C2G173		IGL c2300_light_IGKV1D-13_IGKJ4 (Fragment)	A0A5C2G173_HUMAN	1	367901	85291.1	432594	324251	1440093	3712936	380066	139214	2.023e+06	222622		301568		102272	2780512	218894	178161	243348	111809	255556	3.86435e+06	278697	315512	125424	476034	372219	108976	761734	463258	129891	722007	273196	15547043	3565635	6617186	8655151	197973	326163	7.89546e+06	370023	392861
A0A024R035	Complement component 9, isoform CRA_a	C9	A0A024R035;P02748	A0A024R035;P02748	C9	Complement component 9, isoform CRA_a;Complement component C9	A0A024R035_HUMAN;CO9_HUMAN	65	3.11435e+06	2.67201e+06	4.25331e+06	4500688	3.32112e+06	1.78831e+06	1.75196e+06	6.07443e+06	4334600	2.34041e+06	2.76873e+06	3.536e+06	2.48364e+06	2340465	6408002	4.81234e+06	3.63458e+06	4496506	6.04877e+06	2919949	2.30696e+06	2.08076e+06	3.31329e+06	3121749	3.54106e+06	4404690	2.62087e+06	3.1437e+06	3492676	3.16803e+06	3.49313e+06	5.20079e+06	3.76489e+06	3.17044e+06	2.96264e+06	1.65816e+06	1.79647e+06	2.49118e+06	2.12186e+06	1.9279e+06	3.09268e+06
A0A024R3E3	Apolipoprotein A-I, isoform CRA_a	APOA1	A0A024R3E3;P02647	A0A024R3E3;P02647	APOA1	Apolipoprotein A-I, isoform CRA_a;Apolipoprotein A-I	A0A024R3E3_HUMAN;APOA1_HUMAN	77	5.01844e+06	4307143	22874372	12184916	9520002	6185626	27436834	1.97542e+06	13735265	5950443	17843980	15937684	11235052	19424660	9545539	15003390	13404879	7178414	14134243	31678228	17152504	15577680	18176318	6.33072e+06	10189886	16694633	15571760	14652972	5098512	11361034	1.31794e+07	23964486	13892395	14091032	15782117	17273986	7255893	17029354	16556431	16941896	10743351
A0A024R4U3	Tubulin tyrosine ligase-like family, member 12, isoform CRA_a	TTLL12	A0A024R4U3;Q14166;Q9BR23	A0A024R4U3;Q14166;Q9BR23	TTLL12;TTLL12;	Tubulin tyrosine ligase-like family, member 12, isoform CRA_a;Tubulin--tyrosine ligase-like protein 12;Uncharacterized protein (Fragment)	A0A024R4U3_HUMAN;TTL12_HUMAN;Q9BR23_HUMAN	1	166730176	167562256	107898048	131830712	102807912	101626352	103875392	229397824	101681696	170290912	159412912	87609176	58721924	115677272	116532512	135443248	100086856	244282384	98583904	67502952	51324404	94830664	100269232	157874352	108813704	124369688	113945856	78895136	151999728	89837200	1.21324e+08	102095368	124117400	131263264	115640360	93701304	134897824	39305688	59766748	4.36735e+06	83537344
A0A024R6H1	Serine palmitoyltransferase, long chain base subunit 2, isoform CRA_a	SPTLC2	A0A024R6H1;B4DTF0;H0YJV2;O15270;Q9NUV7	A0A024R6H1;B4DTF0;H0YJV2;O15270;Q9NUV7	SPTLC2;;SPTLC2;SPTLC2;SPTLC3	Serine palmitoyltransferase, long chain base subunit 2, isoform CRA_a;cDNA FLJ52240, moderately similar to Serine palmitoyltransferase 2;Serine palmitoyltransferase 2 (Fragment);Serine palmitoyltransferase 2;Serine palmitoyltransferase 3	A0A024R6H1_HUMAN;B4DTF0_HUMAN;H0YJV2_HUMAN;SPTC2_HUMAN;SPTC3_HUMAN	2	448102784	360000160	103206336	166847824	220886304	252707072	125052184	739018944	216062832	349867040	128766752	130388072	161557376	46575172	597232512	93870104	176560736	513677824	145054208	404877920	168622176	158220000	125440288	405214496	95506720	597900608	87258976	172050304	500857728	179773600	2.62372e+08	136314320	166779152	126253208	106028752	140547136	269312384	178674304	122075632	153485904	81142456
A0A0C4DH35	Probable non-functional immunoglobulin heavy variable 3-35	IGHV3-35	A0A0C4DH35	A0A0C4DH35	IGHV3-35	Probable non-functional immunoglobulin heavy variable 3-35	HV335_HUMAN	3			164285	120597			109003		246281		115586	83887.9	305417	129878		36879.9			293573		68144.2	185166	70599.5	79043.3	29922.2	80891.6	110749	49289.2	53088	63160.1	119772	41059.2		176716	76190.2	55849.3				126984	65948.7
A0A0K0K1J1	Epididymis secretory protein Li 2	HEL-S-2	A0A0K0K1J1;P01034	A0A0K0K1J1;P01034	HEL-S-2;CST3	Epididymis secretory protein Li 2;Cystatin-C	A0A0K0K1J1_HUMAN;CYTC_HUMAN	8	200038	208019	298837	387741	191669	217352	325216	356712	308378	335373	237292	370829	210585	374304	292742	315228	355412	350841	369696	249655	275048	297641	489062	413009	271297	411507	561628	461135	300930	258135	323177	315604	410062	256373	256906	294665	241334	167919	207076	264242	265767
A0A0K0K1L1	Epididymis secretory protein Li 282	HEL-S-282	A0A0K0K1L1;P00918;V9HW21	A0A0K0K1L1;P00918;V9HW21	HEL-S-282;CA2;HEL-76	Epididymis secretory protein Li 282;Carbonic anhydrase 2;Epididymis luminal protein 76	A0A0K0K1L1_HUMAN;CAH2_HUMAN;V9HW21_HUMAN	6	144399	91913.1	102091	313195	120098	224491	107664			224393	193312	180651	75668.5	303619	92534.9	293870			380108	213472		259759	289548		279788		186327	101865		192760	198706	102971		236955	228724	190556	122488	105631	615245	481768
A0A125U0V1	MS-F1 heavy chain variable region (Fragment)		A0A125U0V1	A0A125U0V1		MS-F1 heavy chain variable region (Fragment)	A0A125U0V1_HUMAN	1	5.92635e+06			1.39125e+06	757659	2.11423e+06		2.88879e+06	2.3159e+06	6.47716e+06	4.83112e+06	8.22247e+06	7.87542e+06	6273946	1.93936e+06	5.38459e+06	3.73441e+06	1.89913e+06	4928831	2435302	5.87138e+06	6567500	5.14712e+06	8919909	7.02919e+06	6.1692e+06	6.22667e+06	8046024	5.94313e+06	752926	4.81737e+06		3.71986e+06	6278491	5.31695e+06	6622093	7654131	6.28378e+06	6.60607e+06	6201798	6.72724e+06
A0A2U8J8I9	Ig heavy chain variable region (Fragment)	IgH	A0A2U8J8I9	A0A2U8J8I9	IgH	Ig heavy chain variable region (Fragment)	A0A2U8J8I9_HUMAN	2	2.28458e+06	1.70434e+06	1.25563e+06	914526	2.00359e+06	1804168	1.89989e+06		1.52287e+06	2.07718e+06	2.23016e+06	2.32069e+06	2.32517e+06	1.60793e+06	1785766	1.52556e+06	1.62158e+06	1.8589e+06		1.14652e+06	2.0179e+06	1.37102e+06	1.97614e+06	1.60764e+06	1.45961e+06	1.98059e+06		1928917	1.89383e+06	1.30322e+06	1.75659e+06	1.91964e+06	2727873	2257211	2.78921e+06	2.27513e+06	1.82015e+06	1.8797e+06	2.26056e+06	2.39335e+06	3290051
A0A2Y9CYF4	Ig heavy chain variable region (Fragment)	IgH	A0A2Y9CYF4	A0A2Y9CYF4	IgH	Ig heavy chain variable region (Fragment)	A0A2Y9CYF4_HUMAN	2	1.53635e+06	373104	550031	605829	444601	466968	852508	209544	1.42314e+06	303867	272378	537219	417524	609242	254884	329586	277443	408050	893930	610555	347131	403186	473254	425720	357908	508527	658703	369445	313910	414118	521622	853792	356754	269713	575126	446954	269332	437249	275979	412249	341854
A0A384N669	Epididymis secretory sperm binding protein		A0A384N669;P51884	A0A384N669;P51884	;LUM	Epididymis secretory sperm binding protein;Lumican	A0A384N669_HUMAN;LUM_HUMAN	27	578137	605179	1.21685e+06	852280	649263	920617	1.08524e+06	353593	835338	792352	627032	752071	1.13344e+06	1.27076e+06	738535	832845	777464	633592	939305	1028698	992941	864588	1.04436e+06	737781	1.10712e+06	1.11843e+06	843970	1.23931e+06	964168	1.12617e+06	888715	1.3595e+06	1.23365e+06	1.21485e+06	650521	1.02193e+06	886731	1.62823e+06	2.04318e+06	1.06339e+06	904181
A0A384NKS6	Clusterin		A0A384NKS6;P10909	A0A384NKS6;P10909	;CLU	Clusterin	A0A384NKS6_HUMAN;CLUS_HUMAN	52	5.49595e+06	6124610	6958705	7500335	8077970	8109543	7.62258e+06	4203496	5297984	6812947	8504446	4.48649e+06	8215999	7785656	6009990	8587200	8680571	5.01641e+06	6.59204e+06	10020792	9095542	10862541	7.39818e+06	4902022	7.83898e+06	6.98196e+06	10009328	5.27706e+06	7.19281e+06	9414148	7.30254e+06	7.86685e+06	9896071	9866824	8464783	8687750	6213495	7177077	10870783	10349120	9783150
A0A4E0W274	AEP3B2 (Fragment)		A0A4E0W274	A0A4E0W274		AEP3B2 (Fragment)	A0A4E0W274_HUMAN	1	1.02514e+06		899321	956584		664313	873043	531439	1.29367e+06	596200		1399081	2.08188e+06	692466		1.41537e+06	867851	515293	1.04763e+06	753341	925463	840037	567996	174534	1.43786e+06	1.04353e+06	1.5703e+06	648158	707481	550412	926092	727362	1.78266e+06	927435	1.36463e+06	2.03285e+06	443772			1697893	1.21502e+06
A0A590UK62	Regulating synaptic membrane exocytosis protein 2	RIMS2	A0A590UK62;Q9UQ26	A0A590UK62;Q9UQ26	RIMS2	Regulating synaptic membrane exocytosis protein 2	A0A590UK62_HUMAN;RIMS2_HUMAN	1	4752748		6827042	3822015	13401213		7.89029e+06		9363077		6931698	4.04412e+06	4.51101e+06	8613808	9008259	4.51675e+06	5.25031e+06	12969475	4704180	8161566	1.70024e+06	6.28046e+06	9718774	3.97425e+06	4340639	6.13047e+06	3991372	4.19883e+06	6.90195e+06	9805134	6.60806e+06	3.56566e+06	5117195	4215351	3.48957e+06	4527833	3.28252e+06	3.27951e+06	4.4873e+06	5.20955e+06	5878715
A0A5C2FU34	IGL c74_light_IGKV3-20_IGKJ4 (Fragment)		A0A5C2FU34	A0A5C2FU34		IGL c74_light_IGKV3-20_IGKJ4 (Fragment)	A0A5C2FU34_HUMAN	2			400329	229678	455248		258964			1.01458e+06	225309	227324	412491	233581		191122				263577	331239					274051		174770	313429	238079	327736	136298		181573	148176	284190	240938	187821	208933	237112	268691
A0A5C2FV93	IGL c941_light_IGKV1-9_IGKJ3 (Fragment)		A0A5C2FV93	A0A5C2FV93		IGL c941_light_IGKV1-9_IGKJ3 (Fragment)	A0A5C2FV93_HUMAN	1	776372	580947	606977	553274	533267	1.00835e+06	1.05077e+06	768452	669470	769839	1117218	1.79667e+06	1.47945e+06	1.09801e+06	1.15782e+06	378205	1.03884e+06	688027	695774	782780	1.17294e+06	724466	908093	778870	498789	780013	722055	777757	618328	829330	845372	333543	1.96674e+06	1.22249e+06	1.02011e+06	1.07377e+06	1.0189e+06	2.06103e+06	1.87926e+06	1.21121e+06	966426
A0A5C2FVH4	IGL c1031_light_IGLV1-40_IGLJ1 (Fragment)		A0A5C2FVH4	A0A5C2FVH4		IGL c1031_light_IGLV1-40_IGLJ1 (Fragment)	A0A5C2FVH4_HUMAN	5	260652	160162	341121	624853			144976	265787	691862	290963	195193	669636	570453	196754		336765	356342		351308	39811.8	225164	252725	544247	428295	132422	757208	690678	907845	276102	682207	399751	77471	198267	318994	285406	294338	226655	374099	224041	236229	652158
A0A5C2FVJ0	IGL c1051_light_IGKV3-20_IGKJ5 (Fragment)		A0A5C2FVJ0	A0A5C2FVJ0		IGL c1051_light_IGKV3-20_IGKJ5 (Fragment)	A0A5C2FVJ0_HUMAN	4	6282320	6.08664e+06	7370716	2.94995e+06	9611961	5.06777e+06	8094799	5811868	6.01264e+06	5611892	4317943	5126374	4073581	5602419	7.34994e+06	6.66264e+06	2815626	6913001	3.34295e+06	8854774	4301427	6.87068e+06	4.2772e+06	7467061	4.78873e+06	8409339	7.34999e+06	8485533	5801955	7006067	6.09059e+06	5.50583e+06	2613910	2.90118e+06	3706718	3236959	6237235	3.96042e+06	4021613	3.00467e+06	5.63759e+06
A0A5C2FWA3	IGL c1368_light_IGKV1D-39_IGKJ1 (Fragment)		A0A5C2FWA3	A0A5C2FWA3		IGL c1368_light_IGKV1D-39_IGKJ1 (Fragment)	A0A5C2FWA3_HUMAN	1	742615	686525	913772	475547	614290	542638	1.26608e+06	505938	925006	662304	402020	896036	853524	1.22807e+06	538214	606716	246607	739297	324986	751298	866300	515590	581530	713998	372082	540669	849759	612975	467125	729452	672365	356576	315148		285660	106063	641334			584205	420030
A0A5C2FWU1	IGL c1501_light_IGKV3-11_IGKJ4 (Fragment)		A0A5C2FWU1	A0A5C2FWU1		IGL c1501_light_IGKV3-11_IGKJ4 (Fragment)	A0A5C2FWU1_HUMAN	3	2.1154e+06	1677087	3.53513e+06	1.10248e+06	869601	725405	3094506	1.37482e+06	1.89918e+06	1.87919e+06	1339231	1.77077e+06	1.51516e+06	3.07608e+06	1718680	1205246	1541675	2.29344e+06	1.21723e+06	2.01479e+06	4396750	2544782	2.11266e+06	2.07845e+06	1.05557e+06	794848	2.50146e+06	3.63408e+06	1.405e+06	1.62373e+06	1.93708e+06	1.86561e+06	1.02997e+06	1298863	1.11552e+06	1.26932e+06	1.23118e+06	1.76635e+06	1.39601e+06	1559847	1.78644e+06
A0A5C2FWZ1	IGL c1342_light_IGKV3-15_IGKJ5 (Fragment)		A0A5C2FWZ1	A0A5C2FWZ1		IGL c1342_light_IGKV3-15_IGKJ5 (Fragment)	A0A5C2FWZ1_HUMAN	9	2.00065e+06	2.30083e+06	2807627	1.10116e+06	2.31013e+06	2.51948e+06	2.36469e+06	1.83257e+06	2.412e+06	3.45771e+06	1.40448e+06	3.48283e+06	1.27976e+06	2.3532e+06	1.56476e+06	3.0097e+06	1.10068e+06	2042883	2.76399e+06	1.85767e+06	1.21893e+06	2373702	1.89893e+06	3.93057e+06	2.17747e+06	2104876	1682030	2.39868e+06	1.98892e+06	3.14466e+06	2.22952e+06	1.81588e+06	1.57455e+06	1.47614e+06	1.36484e+06	668646	1.45362e+06	1.32212e+06	915266	1.15627e+06	1.4732e+06
A0A5C2FXJ0	IGL c325_light_IGKV2-24_IGKJ4 (Fragment)		A0A5C2FXJ0;A0A5C2G6L3;A0A5C2GY75	A0A5C2FXJ0;A0A5C2G6L3;A0A5C2GY75		IGL c325_light_IGKV2-24_IGKJ4 (Fragment);IGL c3307_light_IGKV2-24_IGKJ1 (Fragment);IG c670_light_IGKV2-24_IGKJ2 (Fragment)	A0A5C2FXJ0_HUMAN;A0A5C2G6L3_HUMAN;A0A5C2GY75_HUMAN	11	782629	669272	891656	507497	904995	1.26025e+06	810924	423202	825730	770275	549441	905164	833936	822588	649714	823880	563928	818732	657440	944479	602800	566964	816573	981102	455245	1.6614e+06	679511	969389	555400	767129	782375	561269	624966	521419	353138	412785	640878	607364	419532	689740	636744
A0A5C2FXX3	IGL c1494_light_IGKV3-15_IGKJ5 (Fragment)		A0A5C2FXX3	A0A5C2FXX3		IGL c1494_light_IGKV3-15_IGKJ5 (Fragment)	A0A5C2FXX3_HUMAN	7	3959866	2.80745e+06	6069166	996767	2.44183e+06	3.87069e+06	4.87738e+06	3.36604e+06	4396045	3.2688e+06	1.97765e+06	2.63101e+06	2.02395e+06	4575827	2.93978e+06	3.27758e+06	2.01801e+06	2.76765e+06	2677601	2.30075e+06	777731	3.91125e+06	3.28069e+06	2.19618e+06	1611723	3202696	2124163	2.32048e+06	2.42823e+06	3880865	2.96593e+06	4401070	1.76693e+06	2.13489e+06	1.33269e+06	1.24096e+06	2763744	1380844	1696874	930278	2.97965e+06
A0A5C2FY75	IGL c1842_light_IGKV1D-43_IGKJ1 (Fragment)		A0A5C2FY75	A0A5C2FY75		IGL c1842_light_IGKV1D-43_IGKJ1 (Fragment)	A0A5C2FY75_HUMAN	4	11876294	8.35825e+06	8163106	3.7094e+06	6457193	9433956	9387887	10158584	3.89247e+06	9928160	4.57115e+06	19452166	12417056	11317257	6.48202e+06	8968760	6.4692e+06	5648286	11144676	8.33954e+06	3.97919e+06	6239657	10750852	10738787	7355847	11176004	7926849	5.96399e+06	8924648	9155502	8.61289e+06	7907574	5084500	4.02587e+06	5.57054e+06	4420173	7.58431e+06	12309936	4651484	4405672	4.23426e+06
A0A5C2FYV8	IGL c1420_light_IGKV1-5_IGKJ1 (Fragment)		A0A5C2FYV8	A0A5C2FYV8		IGL c1420_light_IGKV1-5_IGKJ1 (Fragment)	A0A5C2FYV8_HUMAN	13	8726209	5930883	5.50237e+06	3.14863e+06	6019352	7.46105e+06	6.8902e+06	6.97458e+06	8758546	7239453	4.04987e+06	18431950	5994777	8067784	7.59695e+06	5302530	2.97605e+06	5897327	5.51878e+06	5870548	3.61826e+06	6.91871e+06	6319078	8585544	6.99657e+06	6.72094e+06	7.0102e+06	7808317	8477575	9038859	6.9284e+06	5.05939e+06	3.4607e+06	3.75021e+06	4554932	3.99025e+06	5661830	5899410	3829159	4.13731e+06	7.60752e+06
A0A5C2FZ22	IGL c517_light_IGKV1-39_IGKJ2 (Fragment)		A0A5C2FZ22	A0A5C2FZ22		IGL c517_light_IGKV1-39_IGKJ2 (Fragment)	A0A5C2FZ22_HUMAN	3	3337038	1226828	1.43508e+06	1.09854e+06	1.24544e+06	928328	1144158	517789	766234	1.01038e+06	392384	885054	495835	1102208	1487700	847269	224784	1.54779e+06	988449	849414	1.00261e+06	721442	641208	784990	579417	2.6619e+06	804702	1.50021e+06	2.0775e+06	362166	1.08889e+06	1.08808e+06	1.33824e+06	495038	739596	821887	1.03165e+06	1.02815e+06	794637	856056	739360
A0A5C2FZM5	IGL c625_light_IGKV3-11_IGKJ4 (Fragment)		A0A5C2FZM5	A0A5C2FZM5		IGL c625_light_IGKV3-11_IGKJ4 (Fragment)	A0A5C2FZM5_HUMAN	5	4.51373e+06	1.65287e+06	1901938	777852	2.17117e+06	2.30004e+06	2.38273e+06	1.74596e+06	1.75381e+06	2.32511e+06	1.066e+06	1.77117e+06	592654	3.1283e+06	2.1783e+06	2988897	691841	2.2499e+06	1209021	3.52541e+06	461400	3072001	2149876	2.87648e+06	1978026	2507929	2.36282e+06	4.4473e+06	2.40721e+06	2.70359e+06	2.19644e+06	1394740	509583	580202	1.47854e+06	950199	2327361	978283	426005	462108	1.08747e+06
A0A5C2G124	IGL c2998_light_IGKV1-12_IGKJ5 (Fragment)		A0A5C2G124;A0A5C2G703	A0A5C2G124;A0A5C2G703		IGL c2998_light_IGKV1-12_IGKJ5 (Fragment);IGL c168_light_IGKV1-12_IGKJ5 (Fragment)	A0A5C2G124_HUMAN;A0A5C2G703_HUMAN	1	455703	829786	1209008		463853	967505	1.39762e+06	899301	1.02615e+06	1.5892e+06		1.14709e+06	1.60004e+06	1.34149e+06		998362	680576	766764		1.37698e+06		1.31715e+06	824072	1204793	1.34595e+06	990311	752824	1.30084e+06	803677	887875	1.04708e+06	268924		768292	1.34401e+06		1.1637e+06	2.33705e+06	2.14283e+06	1.83276e+06
A0A5C2G151	IGL c53_light_IGKV1-12_IGKJ2 (Fragment)		A0A5C2G151	A0A5C2G151		IGL c53_light_IGKV1-12_IGKJ2 (Fragment)	A0A5C2G151_HUMAN	3	5210226	6245574	9515315	3.34052e+06	5.96152e+06	2.64885e+06	5.63029e+06	4515000	4.18719e+06	3.39855e+06	1517038	2504954	4.75958e+06	6.11813e+06	5.15006e+06	6.04126e+06	1.9675e+06	5.11941e+06	2.12031e+06	4.69714e+06	3.08841e+06	6164967	5145996	3.06408e+06	7.08174e+06	4080639	3.78288e+06	2.10119e+06	5.98645e+06	6040481	4.57284e+06	3471035	2.18376e+06	3.39497e+06	2.5979e+06	3.98208e+06	2634931	2.68848e+06	3.33632e+06	1789605	3.64732e+06
A0A5C2G1A5	IGL c1257_light_IGKV1D-13_IGKJ2 (Fragment)		A0A5C2G1A5	A0A5C2G1A5		IGL c1257_light_IGKV1D-13_IGKJ2 (Fragment)	A0A5C2G1A5_HUMAN	2	631575	530547	667536	302236	1330119	320677	650678	969409	456930	398247	331180	786931	429325	1.12617e+06	788954	746274		559929		755495	420320	466856	265710	447748	362693	799739	427130	434767	514611	924405	601650			159822	202929	313478	238752	356589	219432	422609	340390
A0A5C2G228	IGL c2005_light_IGKV3-11_IGKJ4 (Fragment)		A0A5C2G228	A0A5C2G228		IGL c2005_light_IGKV3-11_IGKJ4 (Fragment)	A0A5C2G228_HUMAN	7	8740501	7.76892e+06	8383097	2146300	13647861	10398692	6815076	6649439	6958591	11109844	3.72453e+06	11014368	4922031	8876216	13402193	5657927	2.88855e+06	7.44464e+06	5312777	8635570	4.35057e+06	7312004	6.7683e+06	11352555	9031181	11846347	5.77729e+06	8.38081e+06	10644549	8325516	7.94287e+06	6417713	2947224	2787462	2720499	2.3145e+06	6673662	4.08321e+06	3.56937e+06	3.43898e+06	6.2167e+06
A0A5C2G389	IGL c3731_light_IGKV1D-39_IGKJ1 (Fragment)		A0A5C2G389	A0A5C2G389		IGL c3731_light_IGKV1D-39_IGKJ1 (Fragment)	A0A5C2G389_HUMAN	2	1570525	731225		1.40118e+06		2.37061e+06	1.63581e+06		1.76919e+06	1.45155e+06	1.14027e+06	949093	1.15143e+06	398518			891731	440991			1.68371e+06	920468	735746	927068	827886	942140		1.6198e+06		634852	1.15209e+06	914131	1.40454e+06	694532	557529	462997	1.04073e+06	1452765	939164	778031	387828
A0A5C2G393	IGL c3579_light_IGKV1-8_IGKJ1 (Fragment)		A0A5C2G393	A0A5C2G393		IGL c3579_light_IGKV1-8_IGKJ1 (Fragment)	A0A5C2G393_HUMAN	1	793346	604338	638300	597390		1.01843e+06	1.07214e+06	1.12394e+06	704875	785417	1246386	1.84849e+06	1.66739e+06	1.14296e+06		382286	1.14948e+06	624994	687015		1.26703e+06	748178	917806	799955	461338	791900	706444	780425	600971	665706	882479	422636	2.12664e+06	1.332e+06	1088181	1208242	1.02355e+06	2.27789e+06	2.05656e+06	1.36608e+06	1.01171e+06
A0A5C2G3Y2	IGL c3882_light_IGKV1-5_IGKJ5 (Fragment)		A0A5C2G3Y2	A0A5C2G3Y2		IGL c3882_light_IGKV1-5_IGKJ5 (Fragment)	A0A5C2G3Y2_HUMAN	2	560675	956420	354358	122626	688559	398281	208066	500945	200921	553882	371869	287089	351384	398206	390818	334112	193528	467728	185578	1.13729e+06	277064	303904	201780	1.64619e+06	301440	655624	206655	460370	696775	581852	466467	149771	50726.4	194499	513512	208959	448556	233571	199228	276225	460947
A0A5C2G3Z0	IGL c4011_light_IGKV1D-13_IGKJ3 (Fragment)		A0A5C2G3Z0	A0A5C2G3Z0		IGL c4011_light_IGKV1D-13_IGKJ3 (Fragment)	A0A5C2G3Z0_HUMAN	3			264584	74474.1	182055	154882	331058		320020	287354	166245	162377	132945	291697		234195	156963				251722	332827	459049	188769	215566	242677	405333	97892.7	501012	216121	246514	127988	78949.7	115102	64246	129422	332924	95424.2	51913.3	64753	229844
A0A5C2G4D1	IGL c3420_light_IGLV3-1_IGLJ2 (Fragment)		A0A5C2G4D1	A0A5C2G4D1		IGL c3420_light_IGLV3-1_IGLJ2 (Fragment)	A0A5C2G4D1_HUMAN	4	362766	342376	197238	425476	388969	211625	399827	188197	369931	296720	292257	327770	230696	158261	285720	200263	178829	201823	187101	282638	207755	365763	247168	179190	177011	362638	529086	206800	187126	279824	275695	188830	68059.3	156264	181396	203527	390084	83522.8	219536	157899	290216
A0A5C2G4Z4	IGL c2720_light_IGLV1-47_IGLJ1 (Fragment)		A0A5C2G4Z4	A0A5C2G4Z4		IGL c2720_light_IGLV1-47_IGLJ1 (Fragment)	A0A5C2G4Z4_HUMAN	1	524720	584876		498039		207901				411015	551909	1.03459e+06	577466	231228		871712	504422		1.12913e+06		733587	470776	722324	489344	183881		1.82825e+06	1.50592e+06	541515		680130	391027	486264	208092	542983	661366		547503	564237	558199	474833
A0A5C2G649	IGH c446_heavy__IGHV3-21_IGHD3-9_IGHJ4 (Fragment)		A0A5C2G649	A0A5C2G649		IGH c446_heavy__IGHV3-21_IGHD3-9_IGHJ4 (Fragment)	A0A5C2G649_HUMAN	7	693961		318817	600307	680001	914391	1.53808e+06	787215	667461	156592	204001	585907	310914	398061	719923	332488	370363	984794	279809	878982	365875	544987	446531	593688	223032	898859	516461	551152	1.15195e+06	1.74769e+06	636631	421124	446108	384177	269158	182163	536033	603471	228535	683224	706170
A0A5C2G6M0	IGL c2073_light_IGKV3-20_IGKJ3 (Fragment)		A0A5C2G6M0	A0A5C2G6M0		IGL c2073_light_IGKV3-20_IGKJ3 (Fragment)	A0A5C2G6M0_HUMAN	7	9895453	7.16341e+06	2.41433e+06	5043446	1.14361e+06	8845843	2.06349e+06	6.74384e+06	7.03222e+06	1.35859e+06	3.23411e+06	2.08162e+06	3.45286e+06	2.1047e+06	1.94081e+06	1.83834e+06	1.86757e+06	1.48794e+06	3.62167e+06	6.24974e+06	4.52399e+06	1.55303e+06	2.00879e+06	1.24907e+06	1.82936e+06	2.1658e+06	5.97837e+06	6656625	7621346	8078469	4.04161e+06	3.20799e+06	1.21951e+06	1.48956e+06	2.19816e+06	2.281e+06	1.24458e+06	2756110	3.97344e+06	1.99135e+06	1.08937e+06
A0A5C2G6P0	IGL c2093_light_IGKV1-39_IGKJ3 (Fragment)		A0A5C2G6P0	A0A5C2G6P0		IGL c2093_light_IGKV1-39_IGKJ3 (Fragment)	A0A5C2G6P0_HUMAN	3	608147	472195	999209	452744		996929	1.32046e+06	435705	964353	627101		604419	756613	1054868		732796			511574	796756	768671	701681	498258	744741	788948	1.80485e+06	931756	371050	165827	483434	743723	352661	244266	352623		478383	460799	1.12168e+06	1.00172e+06	433531
A0A5C2G6P6	IGH c262_heavy__IGHV1-2_IGHD6-19_IGHJ3 (Fragment)		A0A5C2G6P6	A0A5C2G6P6		IGH c262_heavy__IGHV1-2_IGHD6-19_IGHJ3 (Fragment)	A0A5C2G6P6_HUMAN	3	1.95414e+06	3.79399e+06	2308792	3531863	2.57635e+06	520814	3.7167e+06	5862489	3222622	3.74296e+06	964101	8407023	184882	3.50024e+06	5.29173e+06	5318713	1.44761e+06	4551665	3.93534e+06	5.52035e+06	211740	4.08269e+06	5081455	6746804	556562	8.18861e+06	6.09512e+06	4751037	6.43636e+06	5626268	3.93763e+06	3.02904e+06	1.68749e+06	1.43871e+06	2.91285e+06	307178	3.53348e+06	158633	232167	239488	3.32649e+06
A0A5C2G6P7	IGL c84_light_IGKV1-5_IGKJ1 (Fragment)		A0A5C2G6P7	A0A5C2G6P7		IGL c84_light_IGKV1-5_IGKJ1 (Fragment)	A0A5C2G6P7_HUMAN	1	1353033	1.50616e+06	2.63128e+06	3.32848e+06	3.30136e+06	1.37898e+06	1.68113e+06	2987966	4595377	1.48031e+06	1.6521e+06	1.74365e+06	1448560	1287418	1.61245e+06	1.70892e+06	700011	1675324	3.44597e+06	1.56268e+06	1.04282e+06	5.81877e+06	1.42871e+06	2.25118e+06	1.10347e+06	1.72146e+06	1.75682e+06	1.51784e+06	1.80543e+06	1.37056e+06	2.02994e+06	3.64143e+06	2.22019e+06	1.07483e+06	1.44414e+06	1.24512e+06	967135	1.55141e+06	1.49326e+06	599100	1.33868e+06
A0A5C2G6R4	IGL c58_light_IGLV3-25_IGLJ2 (Fragment)		A0A5C2G6R4	A0A5C2G6R4		IGL c58_light_IGLV3-25_IGLJ2 (Fragment)	A0A5C2G6R4_HUMAN	5	1431559	1.83868e+06	729707	572307	1.96059e+06	1.62512e+06	1.8223e+06	2696078	649820	866327	715532	805331	872207	621066	654998	536105	1.27879e+06		815695	1.60635e+06	687346	1.09912e+06	1.05309e+06	1.29846e+06	1006179	1.11056e+06	888708	1.18607e+06	1.82811e+06	1360265	1.15919e+06	944300	420397	422472	645748	577782	1.77248e+06	1.04998e+06	645967	531324	1.21223e+06
A0A5C2G781	IGL c3567_light_IGKV1-39_IGKJ2 (Fragment)		A0A5C2G781	A0A5C2G781		IGL c3567_light_IGKV1-39_IGKJ2 (Fragment)	A0A5C2G781_HUMAN	4	3374987	2.8921e+06	2.77599e+06	2557546	2.49336e+06	3.13456e+06	4.78002e+06	3.63712e+06	2654630	3.80531e+06	4862338	4649406	3.1616e+06	3218935	1.05762e+06	1.9834e+06	2880023	1.95483e+06	735344	2.97697e+06	5335063	3.25422e+06	3160042	3.20723e+06	3.85406e+06	3327060	2.41266e+06	2.76455e+06	2.37355e+06	2.31866e+06	3.05311e+06	2.08587e+06	3036339	2.58733e+06	2681497	3.11267e+06	2.72286e+06	5215354	4.77953e+06	7.09157e+06	3.23272e+06
A0A5C2G7I1	IGL c307_light_IGLV3-21_IGLJ1 (Fragment)		A0A5C2G7I1	A0A5C2G7I1		IGL c307_light_IGLV3-21_IGLJ1 (Fragment)	A0A5C2G7I1_HUMAN	3	367726	619526	416180	209256	290061	983026	410526	930579	628086	624377	202124	361677	215190	109469	366650	458523	273173	669674	383837	525687	210224	644845	386701	544656	263391	362130	1.01127e+06	384058	583790	510187	464887	251582	171588	184648	235715	349466	284803	217409	342966	171658	284615
A0A5C2G867	IGH + IGL c20_light_IGKV3-15_IGKJ1 (Fragment)		A0A5C2G867	A0A5C2G867		IGH + IGL c20_light_IGKV3-15_IGKJ1 (Fragment)	A0A5C2G867_HUMAN	2	675021	1283891	330864	404387		653388	428884	879859		416852	779135	988308	954142	821431	444096	621428	587252	937844	441187	638962	506856	667246	936907	650727	265747	1.02386e+06	657141	711726	652426	493065	673308			403490	385453	485841	579851	461838	524489	517424	617713
A0A5C2G8A6	IGH c164_heavy__IGHV3-11_IGHD1-26_IGHJ3 (Fragment)		A0A5C2G8A6	A0A5C2G8A6		IGH c164_heavy__IGHV3-11_IGHD1-26_IGHJ3 (Fragment)	A0A5C2G8A6_HUMAN	3	2.32051e+06	2.35471e+06	3.00943e+06	881195	1425635	1.48937e+06	2.9088e+06	3481732	2.69019e+06	2.47482e+06	3.98174e+06	6.53224e+06	2.13632e+06	1.57819e+06	2095358	2.34408e+06	1570317	2.54058e+06	3.12834e+06	2.75295e+06	1.9782e+06	2.99217e+06	1.95048e+06	1.65902e+06	257583	2559298	3207089	2.85454e+06	2860634	1.00245e+06	2.43393e+06	2.02849e+06	1.67938e+06	1199303	1.18631e+06	1.71302e+06	2.10873e+06	2.06486e+06	2.47848e+06	1.61438e+06	2.27526e+06
A0A5C2G8H5	IGL c330_light_IGKV1D-33_IGKJ2 (Fragment)		A0A5C2G8H5	A0A5C2G8H5		IGL c330_light_IGKV1D-33_IGKJ2 (Fragment)	A0A5C2G8H5_HUMAN	1	712195	859507	1.03002e+06	607366		608012	908970	590024	905942	556782	917476	974678	1.79715e+06	1.08396e+06			752441	312239		383077	1.091e+06	945363	1.17017e+06	843084	895587	727896	650641	1475266		657210	858242	1.60643e+06	1.37071e+06	1.01377e+06	1.15682e+06	1.02518e+06	1.58947e+06	1.45347e+06	1120591	725790
A0A5C2G8W6	IGL c276_light_IGKV1-39_IGKJ2 (Fragment)		A0A5C2G8W6	A0A5C2G8W6		IGL c276_light_IGKV1-39_IGKJ2 (Fragment)	A0A5C2G8W6_HUMAN	1	8710176	10331639	7590927	4125124	6.73768e+06	8.03913e+06	7807265	6912182	8561471	8279624	3.03025e+06	9204964	1696820	6.54442e+06	4017731	6295053	1.81794e+06	4.67106e+06	4716548	7.66386e+06	1.98964e+06	7392729	3755515	8283433	7471914	6627653	7.45855e+06	7271970	5.65609e+06	5967697	6.28764e+06	4.51402e+06	708225	1.94924e+06	3.47177e+06	1.16594e+06	5.21949e+06	2.37441e+06	1.39235e+06	1.38332e+06	9788993
A0A5C2G8X7	IGL c286_light_IGKV1-5_IGKJ1 (Fragment)		A0A5C2G8X7	A0A5C2G8X7		IGL c286_light_IGKV1-5_IGKJ1 (Fragment)	A0A5C2G8X7_HUMAN	1	1.07639e+06	753248	158229	1.83625e+06	1.62664e+06	1.78969e+06	951828	949219	372762	1.14503e+06	756652	1131160	1.32516e+06	949047	1051485	1.43659e+06	724686		683148	1.83592e+06	1.19941e+06	1.52819e+06	870781	517843	1.03228e+06	844602	370489	1.51221e+06	1.52657e+06	860318	1.06262e+06	1.36015e+06	352702	766582	1.02487e+06	686099	1.02274e+06	1.6407e+06	2402101	4066066	361426
A0A5C2G947	IGH + IGL c284_heavy_IGHV4-34_IGHD1-26_IGHJ6 (Fragment)		A0A5C2G947	A0A5C2G947		IGH + IGL c284_heavy_IGHV4-34_IGHD1-26_IGHJ6 (Fragment)	A0A5C2G947_HUMAN	1	1.03719e+06	935090	703736	335427	599451	1.28039e+06	981681	1.00611e+06	928897	1.33225e+06	476168	842358	374196	718281	470023	493830	354132	473764	542108	761474	319080	629556	455472	1158058	548142	582685	714905	350529	642974	814444	695414	549800	615130	452047	522523	436872	662348	432767	229889	386394
A0A5C2G9G4	IGH + IGL c148_heavy_IGHV3-48_IGHD3-10_IGHJ4 (Fragment)		A0A5C2G9G4	A0A5C2G9G4		IGH + IGL c148_heavy_IGHV3-48_IGHD3-10_IGHJ4 (Fragment)	A0A5C2G9G4_HUMAN	2	7119595	12027866	14452856	15733631	15132744	37491776	28465888	33246948	31433622	34498352	4799628	13679312	10763533	41297136	19973388	12747180	20568770	19336408	31667296	8801910	7998254	35153520	7670704	11834041	51241784	13407818	36420064	42640084	27244118	28126064	22499143	12840822	23251488	5252934	39282232	14968984	12831049	11802439	2.21992e+06	2.90886e+06	36588076
A0A5C2G9N0	IGL c576_light_IGKV4-1_IGKJ4 (Fragment)		A0A5C2G9N0	A0A5C2G9N0		IGL c576_light_IGKV4-1_IGKJ4 (Fragment)	A0A5C2G9N0_HUMAN	2	335963	315385	399125	82157.3	134813	592362	194055	150763	504070	176387	163388	138151	115514	256900	148589	161351	59049.7	114444	194634	263332		192209	225028	207293	287318	150850	124073	293957	227687	197022	220892	205843	169401	121787	136993	76972.2	274276	74243.1	37775.5	72908.7	193293
A0A5C2G9P8	IGL c3163_light_IGKV3-11_IGKJ5 (Fragment)		A0A5C2G9P8	A0A5C2G9P8		IGL c3163_light_IGKV3-11_IGKJ5 (Fragment)	A0A5C2G9P8_HUMAN	3	12134906	6.80679e+06	10390963	4.28464e+06	10133983	11143806	20473412	5148593	6269522	10062774	7210715	15984573	9929398	13118074	7.61919e+06	6188658	6.55435e+06	10817054	7.70461e+06	11841081	8334074	19717480	9338500	11515728	6701052	12307363	5903143	9544281	11677770	11099423	9.99853e+06	5159540	5.76607e+06	4852928	5525163	6417001	11683643	10379858	8558498	14052522	13533913
A0A5C2GA89	IGH c185_heavy__IGHV3-7_IGHD3-16_IGHJ4 (Fragment)		A0A5C2GA89	A0A5C2GA89		IGH c185_heavy__IGHV3-7_IGHD3-16_IGHJ4 (Fragment)	A0A5C2GA89_HUMAN	2	923683	588820	1.50495e+06	680091	2523335	3.6693e+06	2.31541e+06	1.62895e+06	870850	2.54888e+06	702302	948181	4281631	1.53552e+06	803403	2.54556e+06	845326	2.22611e+06	1.43953e+06	769789	2.06813e+06	1.44204e+06	675260	1164538	1.15538e+06	995494	2.01003e+06	1.1775e+06	2.54549e+06	2.51827e+06	1.63679e+06	2.21621e+06	1.76597e+06	905177	1.22839e+06	710930	1.19899e+06	757279	1.54145e+06	2.24764e+06	1.22532e+06
A0A5C2GAH0	IGH + IGL c196_light_IGKV4-1_IGKJ1 (Fragment)		A0A5C2GAH0;A0A5C2GG79	A0A5C2GAH0;A0A5C2GG79		IGH + IGL c196_light_IGKV4-1_IGKJ1 (Fragment);IGH + IGL c181_light_IGKV4-1_IGKJ1 (Fragment)	A0A5C2GAH0_HUMAN;A0A5C2GG79_HUMAN	3	42722460	34366176	35180244	12913792	37558320	53297740	14163931	24997648	14120918	16194347	11935068	13050757	14636984	13174016	23805024	22230238	15118510	37557680	8579140	46595944	18323604	16744887	11135553	37516984	20459804	30865190	17690078	9331187	27346904	23073782	2.34896e+07	6.67053e+06	11804642	18121152	17404996	19070268	19343954	14734089	9186891	21815478	16453704
A0A5C2GAQ1	IGH + IGL c336_heavy_IGHV3-23_IGHD3-22_IGHJ5 (Fragment)		A0A5C2GAQ1	A0A5C2GAQ1		IGH + IGL c336_heavy_IGHV3-23_IGHD3-22_IGHJ5 (Fragment)	A0A5C2GAQ1_HUMAN	2	515278	706432	736521	2.05704e+06		651690	719922	1.3729e+06	180129	657939	2.28704e+06	830773	922107	1.09101e+06	936495	1.28525e+06	1.05428e+06	849403			612441				861274		1.67114e+06	1.48901e+06	841810		1.01499e+06	399728	1.11417e+06	1.00382e+06	1.598e+06	966247	1125362	706455	337092	471869	725576
A0A5C2GAT8	IGL c542_light_IGKV1-5_IGKJ1 (Fragment)		A0A5C2GAT8	A0A5C2GAT8		IGL c542_light_IGKV1-5_IGKJ1 (Fragment)	A0A5C2GAT8_HUMAN	5	1.59069e+06	1774774	1.92505e+06	633068	2.567e+06	2.44143e+06	1.06531e+06	1.64958e+06	1.24526e+06	1.57058e+06	813095	1070330	1.60426e+06	725276	5.51659e+06	785022	730431	2625044	691765	1.72941e+06	880582	838671	822344	1.18508e+06	769578	1.36536e+06	694861	1.17193e+06	1.31041e+06	1.58901e+06	1.44606e+06	1.74023e+06	1119104	770948	1.33997e+06	826465	1.00327e+06	1.16564e+06	1.01595e+06	678769	1.07084e+06
A0A5C2GAW3	IGH c453_heavy__IGHV3-11_IGHD4-17_IGHJ3 (Fragment)		A0A5C2GAW3	A0A5C2GAW3		IGH c453_heavy__IGHV3-11_IGHD4-17_IGHJ3 (Fragment)	A0A5C2GAW3_HUMAN	4	1.22176e+06	461540	368383	483250	291456	617396	955016	626402	460120	1.02521e+06	692388	380144	683901	488613	357627	392188	653306	485939	738093	344361	492690	308672	314185	467858	643175	379909	512622	407276	382432	491349	537575	290381	469989	420126	646490	530528	390979	543544	451300	359538	371694
A0A5C2GB27	IGH + IGL c285_light_IGKV1-5_IGKJ2 (Fragment)		A0A5C2GB27	A0A5C2GB27		IGH + IGL c285_light_IGKV1-5_IGKJ2 (Fragment)	A0A5C2GB27_HUMAN	6	1.76707e+06	1.06054e+06	701147	591606	922932	1.24151e+06	1.191e+06	1.23587e+06	704067	1.02231e+06	700506	1.2803e+06	801472	792701	614056	542111	658285	698989	423870	544121	622320	780402	523291	1.19272e+06	1.05034e+06	997516	558750	752621	690690	642900	843534	380535	264946	384516	1.05815e+06	487741	808772	1.21391e+06	549914	816540	654681
A0A5C2GB83	IGH + IGL c526_heavy_IGHV1-69_IGHD1-26_IGHJ6 (Fragment)		A0A5C2GB83	A0A5C2GB83		IGH + IGL c526_heavy_IGHV1-69_IGHD1-26_IGHJ6 (Fragment)	A0A5C2GB83_HUMAN	5	2.69099e+06	2381201	1.99591e+06	1952088	2681878	3.03816e+06	2.50981e+06	3.23835e+06	2326350	1.88343e+06	1.49822e+06	1.31137e+06	5.03516e+06	987062	1.87956e+06	1555259	1.74121e+06	2.51885e+06	2.0524e+06	1.66562e+06	2852724	1.21999e+06	888588	1.30248e+06	651033	1.57594e+06	3.09066e+06	1.22318e+06	2.93774e+06	2.68716e+06	2.11241e+06	1.79388e+06	1.30566e+06	1.43385e+06	1.37257e+06	1.246e+06	3.26298e+06	1.20699e+06	656546	1.66855e+06	2.60945e+06
A0A5C2GB93	IGH + IGL c472_light_IGKV4-1_IGKJ4 (Fragment)		A0A5C2GB93	A0A5C2GB93		IGH + IGL c472_light_IGKV4-1_IGKJ4 (Fragment)	A0A5C2GB93_HUMAN	3	928370	953106	577284	553826		1.118e+06	936190	667689	818221	643426	118638	270747	432767		610133	509425	478220	660243	509337	737818	363745		260745			1.03658e+06		596488	801245	545312	630315		357414	660924	434809	340688	814001	399359	330682	406955	518256
A0A5C2GE70	IG c780_heavy_IGHV1-18_IGHD4-23_IGHJ4 (Fragment)		A0A5C2GE70	A0A5C2GE70		IG c780_heavy_IGHV1-18_IGHD4-23_IGHJ4 (Fragment)	A0A5C2GE70_HUMAN	5	184203	411526	630148	275914	432223	387887	654164	324423	353556	558995	433155	978876	715449	1.04461e+06	354672	568346	493572	443556	365302	335852	395595	946514	595160	281668	997302	466672	660268	715374	1.00747e+06	644616	555236	648006	589326	974965	568112	752887	356701	423558	948642	791705	567069
A0A5C2GE84	IG c90_heavy_IGHV3-30_IGHD5-18_IGHJ5 (Fragment)		A0A5C2GE84	A0A5C2GE84		IG c90_heavy_IGHV3-30_IGHD5-18_IGHJ5 (Fragment)	A0A5C2GE84_HUMAN	2	1.91003e+06	1.25626e+06	2.99798e+06	2.62602e+06	1.93806e+06	2.03636e+06	3764928	2.72718e+06	2.48489e+06	2.94603e+06	2.59962e+06	2174221	2.55716e+06	1833258	1.24623e+06	3.2201e+06	2.45845e+06	2390848	4409449	2978984	2.94137e+06	2.66761e+06	2.64415e+06	2595665	2840322	1.92266e+06	2.42618e+06	2091471	2374445	1.75887e+06	2.49396e+06	1.82847e+06	1.33975e+06	1.48899e+06	1.84699e+06	1.03163e+06	1766296	1923932	2334331	2.01766e+06	2.19404e+06
A0A5C2GEU5	IGH c571_heavy__IGHV5-51_IGHD3-16_IGHJ3 (Fragment)		A0A5C2GEU5	A0A5C2GEU5		IGH c571_heavy__IGHV5-51_IGHD3-16_IGHJ3 (Fragment)	A0A5C2GEU5_HUMAN	1	652330			1.01495e+06					304248	314697	212580	498134	114793	163799		484115	117122	558965	183358	440087	238883	371488	424381	562047	158803	1.1362e+06	498139	396806	735982	239283	427008	1.1358e+06	921570	948921	529823	220701	435866		389512	294460	321437
A0A5C2GEV1	IG c33_heavy_IGHV3-53_IGHD1-7_IGHJ4 (Fragment)		A0A5C2GEV1	A0A5C2GEV1		IG c33_heavy_IGHV3-53_IGHD1-7_IGHJ4 (Fragment)	A0A5C2GEV1_HUMAN	5	2515555	3.19238e+06	1.7271e+06	877029	3.51977e+06	4.44381e+06	2.29363e+06	3.24834e+06	1.84592e+06	1.8847e+06	2.01762e+06	3.06173e+06	2.68877e+06	1.77513e+06	2.23782e+06	1993940	1.21813e+06	3.84724e+06	2.24427e+06	3418620	781305	2.22014e+06	1.54606e+06	1.65638e+06	2904266	3.73818e+06	2851451	2.43239e+06	3.5243e+06	3.22488e+06	2.4977e+06	1.92271e+06	1.36253e+06	887411	2.36358e+06	2.02306e+06	3165790	1.76189e+06	1.97857e+06	2236208	2.75175e+06
A0A5C2GFE8	IG c282_heavy_IGHV3-23_IGHD3-22_IGHJ4 (Fragment)		A0A5C2GFE8	A0A5C2GFE8		IG c282_heavy_IGHV3-23_IGHD3-22_IGHJ4 (Fragment)	A0A5C2GFE8_HUMAN	5	1.59159e+06	1.84065e+06	4.13463e+06	710670	2.72959e+06	2.17561e+06	3.26435e+06	1.4344e+06	704334	2.30921e+06	1792989	798011	1.53425e+06	1.89337e+06	1728320	803568	1.31272e+06	1.64918e+06	1.26038e+06	974905	1.23401e+06	1.23547e+06	1.20404e+06	1.21393e+06	839992	2418979	1110996	927364	2.16399e+06	2.75062e+06	1.65807e+06	994181	1.25505e+06	1047846	1799611	1.49008e+06	1.14861e+06	1.01235e+06	1344412	985151	979181
A0A5C2GFH4	IG c410_heavy_IGHV3-23_IGHD2-21_IGHJ4 (Fragment)		A0A5C2GFH4	A0A5C2GFH4		IG c410_heavy_IGHV3-23_IGHD2-21_IGHJ4 (Fragment)	A0A5C2GFH4_HUMAN	1	122477	242346	99028.7		321710		309298		61752.5	156739			334061	317729		93986.3	60175.1		170807	205173	309063	282593	202173			259622	469650		188978	160400	218388	282029		234440	553424		276357	281711	492206	270053
A0A5C2GFT0	IG c1167_heavy_IGHV1-18_IGHD7-27_IGHJ4 (Fragment)		A0A5C2GFT0	A0A5C2GFT0		IG c1167_heavy_IGHV1-18_IGHD7-27_IGHJ4 (Fragment)	A0A5C2GFT0_HUMAN	2	316941	176623		64873.3		254475	83080.2	111200		270558	118896	375032	181156	93614.9		451336	148551		148066	261717	323280	109807	154521	249342	134450	89739.7	91330.1	177137	124405	297088	192289	444176	75674.8	153378	179342	99117.8	313531	272239	153485	649549	222220
A0A5C2GG46	IGL c389_light_IGKV1D-39_IGKJ1 (Fragment)		A0A5C2GG46	A0A5C2GG46		IGL c389_light_IGKV1D-39_IGKJ1 (Fragment)	A0A5C2GG46_HUMAN	2	584636	14064869	9777722	678150	8834555	15560336	16450681	13116818	12916235	10582234	15062482	536824	19774830	12826485	6.16365e+06	12928602	435559	8424187	7902372	11350698	15532496	14303368	11164339	15452278	10399576	10438760	11841469	9105902	12441356	13129180	1.0726e+07	5.30758e+06	1.17888e+06	642621	9960337	15647330	558327	342376	14370978	14225541	484821
A0A5C2GGG9	IG c256_heavy_IGHV3-33_IGHD3-9_IGHJ6 (Fragment)		A0A5C2GGG9	A0A5C2GGG9		IG c256_heavy_IGHV3-33_IGHD3-9_IGHJ6 (Fragment)	A0A5C2GGG9_HUMAN	5	28363910	15347675	35939256	7779365	12925542	29851120	64910308	37309520	41674668	30714124	10362496	42452680	15855037	17564716	14388470	17769208	11935017	17389508	28343454	27399142	12098280	29199136	38693488	8.2241e+06	41256140	23840830	27253076	31635434	12576907	21253080	2.51435e+07	37997068	11319041	11135471	14912381	15319197	33534954	16187304	15887740	18908548	11760706
A0A5C2GGH9	IG c724_heavy_IGHV3-13_IGHD5-12_IGHJ2 (Fragment)		A0A5C2GGH9	A0A5C2GGH9		IG c724_heavy_IGHV3-13_IGHD5-12_IGHJ2 (Fragment)	A0A5C2GGH9_HUMAN	4	4.20628e+06	3.90419e+06	3.19634e+06	2.82916e+06	4451423	9162720	6.0717e+06	9713738	6.33559e+06	9360060	2.01536e+06	6894122	3.92565e+06	5.97239e+06	4.14432e+06	4.08993e+06	4.24571e+06	3.9809e+06	7458436	5482609	4636540	6.26179e+06	4853151	7156140	8477434	7497951	7583423	6220504	5690599	5886670	5.72349e+06	4.85656e+06	4.17848e+06	3.51011e+06	5.3931e+06	4.46856e+06	7476356	3695654	2.84793e+06	1.90683e+06	6438082
A0A5C2GGS9	IG c79_heavy_IGHV3-23_IGHD5-24_IGHJ5 (Fragment)		A0A5C2GGS9	A0A5C2GGS9		IG c79_heavy_IGHV3-23_IGHD5-24_IGHJ5 (Fragment)	A0A5C2GGS9_HUMAN	2	2295233	2.1513e+06	3178355	2.65295e+06	1.82925e+06	6102042	4733507	2490532	4.82827e+06	3.66244e+06	3.18601e+06	5135226	1.37186e+06	8236519	2.80834e+06	4139594	3.08383e+06	1.64631e+06	3.90147e+06	2773351	515513	6290413	2.7752e+06	5.07328e+06	6472155	190941	8438116	6.28691e+06	4178402	5.32581e+06	3.85844e+06	3254038	4.65751e+06	548321	406295	3.83964e+06	2.71186e+06	942337	976002	3.32814e+06	5752166
A0A5C2GHQ5	IG c178_heavy_IGHV4-39_IGHD2-15_IGHJ3 (Fragment)		A0A5C2GHQ5	A0A5C2GHQ5		IG c178_heavy_IGHV4-39_IGHD2-15_IGHJ3 (Fragment)	A0A5C2GHQ5_HUMAN	6	10840002	14575861	10647514	6.90464e+06	11538825	15945537	14783318	9922466	12128302	17126604	5.49467e+06	17880088	3805223	12879083	9426777	8.1383e+06	6.54138e+06	10895909	8729305	12038496	5802169	12635932	9410204	18041182	8824021	13172220	15610497	6.61081e+06	13219659	15001978	1.12857e+07	12454951	3.23558e+06	6.77033e+06	7972826	6.20546e+06	11591626	7286723	3515241	4.47308e+06	7.84033e+06
A0A5C2GHZ3	IG c1055_light_IGLV3-1_IGLJ2 (Fragment)		A0A5C2GHZ3	A0A5C2GHZ3		IG c1055_light_IGLV3-1_IGLJ2 (Fragment)	A0A5C2GHZ3_HUMAN	2	194946	160058	198428	547297	323053	120099	431309	146921	416814	262678	132833	180158	321447	180730	227603	167458	186380	164592	176102	354849	226268	414252	383542	160655	87641.7	329557	191990	284582	137688	235650	244853	150539	98815.3	154288	156463	270132	370696	106298	165031	100725	191547
A0A5C2GIW6	IG c84_light_IGKV2D-29_IGKJ2 (Fragment)		A0A5C2GIW6;A0A5C2GLP2;A0A5C2GSE1;A0A5C2GTE9	A0A5C2GIW6;A0A5C2GLP2;A0A5C2GSE1;A0A5C2GTE9		IG c84_light_IGKV2D-29_IGKJ2 (Fragment);IG c343_light_IGKV2D-29_IGKJ4 (Fragment);IG c415_light_IGKV2D-29_IGKJ4 (Fragment);IG c312_light_IGKV2D-29_IGKJ5 (Fragment)	A0A5C2GIW6_HUMAN;A0A5C2GLP2_HUMAN;A0A5C2GSE1_HUMAN;A0A5C2GTE9_HUMAN	16	5644675	6.2149e+06	2.20056e+06	905559	3596148	6.30739e+06	4545834	2382951	3.80159e+06	4.43165e+06	1.84938e+06	4747366	2365028	4.81674e+06	3.09913e+06	4016887	1.04053e+06	3.05864e+06	4.49938e+06	4.00908e+06	1.03982e+06	2.73264e+06	6967415	5292166	5065954	5.15514e+06	5.30023e+06	5383159	2.45198e+06	3.10059e+06	3.86742e+06	3637326	866066	1.94696e+06	1472420	1.36369e+06	3598879	1.88235e+06	1.42634e+06	2.06302e+06	5.02836e+06
A0A5C2GJ89	IG c995_light_IGKV3-11_IGKJ4 (Fragment)		A0A5C2GJ89	A0A5C2GJ89		IG c995_light_IGKV3-11_IGKJ4 (Fragment)	A0A5C2GJ89_HUMAN	3	6.19569e+06	4.10918e+06	9629691	5636227	9579474	7307351	19689164	6614206	6.17729e+06	9511408	10062317	12966979	9272268	9154322	5224769	8279443	8417448	10432998	6860436	11096267	7220110	7.85574e+06	6.33904e+06	7395174	9410649	8.14705e+06	7310939	13118857	10676493	7.28744e+06	8.69928e+06	4.82468e+06	7.27153e+06	6.69934e+06	16101661	8118714	7.65275e+06	9188550	7.78581e+06	6.83786e+06	7104250
A0A5C2GJK7	IG c545_heavy_IGHV3-48_IGHD2-8_IGHJ3 (Fragment)		A0A5C2GJK7	A0A5C2GJK7		IG c545_heavy_IGHV3-48_IGHD2-8_IGHJ3 (Fragment)	A0A5C2GJK7_HUMAN	1	864890	826421	3016065	761421	746057	473479	1.41947e+06	1.15447e+06	1.22712e+06	1.15031e+06	956667	953299	785733	783046	523318	1071834	724125		912023		427937	631688	1.16895e+06	599430	702663	717612	1.41125e+06	924532	650590	606999	935407	491520	663873	692632	689320	832784	762462		499411	402796	864091
A0A5C2GL66	IG c272_heavy_IGHV3-48_IGHD2-15_IGHJ6 (Fragment)		A0A5C2GL66	A0A5C2GL66		IG c272_heavy_IGHV3-48_IGHD2-15_IGHJ6 (Fragment)	A0A5C2GL66_HUMAN	2	116613	60041.6	357760	151041		362953	309513	178404	14630.9	182446	319864	272646	255449	392452	128756	31717.2	279983	207984	312527	192406	156530		130504		386363	148616	355279	236179	166361	150979	216963	141373	610187	222173	247473	307104	301932	157567	443711	303299	365770
A0A5C2GLK7	IG c58_heavy_IGHV3-23_IGHD5-18_IGHJ4 (Fragment)		A0A5C2GLK7	A0A5C2GLK7		IG c58_heavy_IGHV3-23_IGHD5-18_IGHJ4 (Fragment)	A0A5C2GLK7_HUMAN	7	13395720	8.31229e+06	7118963	7646336	9818531	16602766	18712486	20640420	20900006	23126518	8135199	16284378	7100072	18258794	13932614	5.94731e+06	13442460	12684624	13316226	8762890	5805586	23045974	9631060	12466680	33000164	15422485	15958510	18059636	8905995	17899832	1.41445e+07	5.8458e+06	16325802	10022919	10087116	11147323	15439959	7182185	4741437	6364692	15539007
A0A5C2GLX8	IG c462_heavy_IGHV3-23_IGHD3-3_IGHJ4 (Fragment)		A0A5C2GLX8;A0A5C2GNB5	A0A5C2GLX8;A0A5C2GNB5		IG c462_heavy_IGHV3-23_IGHD3-3_IGHJ4 (Fragment);IG c942_heavy_IGHV3-23_IGHD3-3_IGHJ4 (Fragment)	A0A5C2GLX8_HUMAN;A0A5C2GNB5_HUMAN	5	11495891	8534084	16562876	6464094	5.15e+06	1.48823e+06	24997472	5.80807e+06	16294130	13996130	9849474	12184623	2.87587e+06	9602503	7506579	4614525	10097450	9558681	18615516	13975633	9295831	12290656	18138172	7.37087e+06	16195849	10852702	11896456	13546865	11123268	10462001	1.10282e+07	15082062	9303585	8820012	7.90227e+06	2568947	13264397	2006204	2.74242e+06	9917625	8719675
A0A5C2GMH4	IG c652_heavy_IGHV4-34_IGHD1-26_IGHJ6 (Fragment)		A0A5C2GMH4	A0A5C2GMH4		IG c652_heavy_IGHV4-34_IGHD1-26_IGHJ6 (Fragment)	A0A5C2GMH4_HUMAN	3	983778	581377		310574			855960	591741	1.02447e+06	1239549	561105	277682	436612	339795		727766	792028	812104	459356		528492	273226	303014	439753	352201	333552	919043	101267	893214		589069		335906	304393	292939	636851		177382	568657	373037	357137
A0A5C2GNI0	IG c886_heavy_IGHV4-4_IGHD1-7_IGHJ6 (Fragment)		A0A5C2GNI0	A0A5C2GNI0		IG c886_heavy_IGHV4-4_IGHD1-7_IGHJ6 (Fragment)	A0A5C2GNI0_HUMAN	1	952382	1069481	1.83167e+06	590476	2.04347e+06	604298	2.54712e+06	746159	1.81924e+06	1.18475e+06	3.17112e+06	2.00132e+06	2.26207e+06	782815	1.21052e+06	1.28491e+06			1.45146e+06		1.86545e+06	1.45159e+06	1.83029e+06	774291	1.05298e+06	781734	638202	1.20231e+06	1.54647e+06	939026	1.39391e+06	1835331	2.55833e+06	3.91498e+06	3.5317e+06	4.40877e+06	1.15972e+06	1.02367e+06	2.43899e+06	2935879	565886
A0A5C2GRK2	IG c7_light_IGKV3-20_IGKJ5 (Fragment)		A0A5C2GRK2	A0A5C2GRK2		IG c7_light_IGKV3-20_IGKJ5 (Fragment)	A0A5C2GRK2_HUMAN	9	2.78553e+06	1.22759e+06	4.63223e+06	1.6772e+06	2.12278e+06	1.79571e+06	2.69891e+06	1.79476e+06	1.73502e+06	1.72251e+06	1.48791e+06	1.69553e+06	1.4458e+06	1.0344e+06	1.82437e+06	1.71038e+06	1.04941e+06	2.62854e+06	887829	1.71516e+06	1.09635e+06	2180237	1.73343e+06	2.78574e+06	1.00803e+06	2.41762e+06	1.65999e+06	1.73546e+06	1.36114e+06	1.6294e+06	1.84263e+06	1.01598e+06	830200	1.01174e+06	1.63754e+06	1.53532e+06	2246231	1.18883e+06	735140	829936	1.84817e+06
A0A5C2GSJ0	IG c1913_heavy_IGHV4-4_IGHD2-15_IGHJ6 (Fragment)		A0A5C2GSJ0	A0A5C2GSJ0		IG c1913_heavy_IGHV4-4_IGHD2-15_IGHJ6 (Fragment)	A0A5C2GSJ0_HUMAN	2		340442				1.0432e+06			1.63075e+06	1.83321e+06	1.40653e+06	1120425		1.18472e+06		1.00361e+06			895197		621466	1.07781e+06	2197417	764874		762454	1.07516e+06	667871	859332	1072363	1.08649e+06	1.42088e+06	492017	939411	1.34857e+06	500227		734687	662129	1.42937e+06	661470
A0A5C2GSR8	IG c534_light_IGKV3-15_IGKJ2 (Fragment)		A0A5C2GSR8	A0A5C2GSR8		IG c534_light_IGKV3-15_IGKJ2 (Fragment)	A0A5C2GSR8_HUMAN	2	277319	202268	270301	94952.2		885853	291311		230217	185584	188183	333658	160500	709786		130366			89998.2	202049	232418	234123	107200	265461	158740	223049	291439	110221	93187.3	214468	247306	248752	218140	201506	216494		123824	129486	136574	101813	74356
A0A5C2GT47	IG c517_light_IGKV3-15_IGKJ1 (Fragment)		A0A5C2GT47	A0A5C2GT47		IG c517_light_IGKV3-15_IGKJ1 (Fragment)	A0A5C2GT47_HUMAN	2	644800	516611	1.02742e+06	692404	494537	352761	823009	848960	922726	556608	1.36713e+06	994713	1079795	826351	489501	666362	1.28415e+06	581842	1149547	676079	1.25147e+06	327905	518719	223334	204430	581642	740223	921170	728545	923091	747194	1.35512e+06	762511	163399	2.76353e+06	1615589	2.24956e+06	586349	1.70055e+06	193943	497488
A0A5C2GTP5	IG c1229_heavy_IGHV3-21_IGHD6-19_IGHJ6 (Fragment)		A0A5C2GTP5	A0A5C2GTP5		IG c1229_heavy_IGHV3-21_IGHD6-19_IGHJ6 (Fragment)	A0A5C2GTP5_HUMAN	5	2.08808e+06	927295	1.07755e+06	693046		572334	1.6026e+06	1.31622e+06	1.13133e+06	776498	884419	1.7482e+06	1.27664e+06	1.37769e+06	770628	1.09038e+06	1.19462e+06	1.00961e+06	3.06774e+06	960770	984203	991654	1.1117e+06	702577	824003	1.08183e+06	1.6009e+06	1.84488e+06	862231	668751	1.18063e+06	944587	782424	841293	949879	1.29855e+06	1.09051e+06	708618	992064	743693	108576
A0A5C2GX34	IG c240_light_IGLV2-14_IGLJ2 (Fragment)		A0A5C2GX34	A0A5C2GX34		IG c240_light_IGLV2-14_IGLJ2 (Fragment)	A0A5C2GX34_HUMAN	2	312811	360996	165314	33319.3		237025	88277.6	651257	645036	262127	104575	461484	91620.8		309758		312752		530348	91147.5	622596	260905	351402	435765		403513	125860	71606.4	122130	432988	299384		37650.3	40995	71774.8	201183	331317	67952.6	418755	62271	354836
A0A5C2GX39	IG c1513_light_IGKV3-11_IGKJ4 (Fragment)		A0A5C2GX39	A0A5C2GX39		IG c1513_light_IGKV3-11_IGKJ4 (Fragment)	A0A5C2GX39_HUMAN	4	661489	726392		1.20165e+06			2.284e+06		1.1667e+06		1.15608e+06	2.95597e+06	1.42236e+06	972418			936150				997048	1366374	765966	1.62297e+06	1.15504e+06		1.92309e+06	1.4101e+06			1.33669e+06		1170126	780591	975093	1.06002e+06	816741	1.07578e+06	902010	652133	788945
A0A5C2GXS3	IG c510_light_IGKV3-11_IGKJ5 (Fragment)		A0A5C2GXS3	A0A5C2GXS3		IG c510_light_IGKV3-11_IGKJ5 (Fragment)	A0A5C2GXS3_HUMAN	1	17885610	11573481	19741668	11755547	19155694	21006590	21654688	13264421	16961766	18615484	20890922	25891920	25303726	24493250	14130458	17432568	17484440	20883466	14365153	22442250	20039428	21886672	17013224	21485900	16974642	23098192	15112652	26319112	21751574	20186842	19293378	14549051	15278736	13813298	15835210	16911972	21883826	27693124	23448868	20854396	14488406
A0A5C2GXW3	IG c1592_light_IGKV2D-28_IGKJ3 (Fragment)		A0A5C2GXW3	A0A5C2GXW3		IG c1592_light_IGKV2D-28_IGKJ3 (Fragment)	A0A5C2GXW3_HUMAN	8	395001	485396	368909	511508	503444	663527	558935	550003	531065	755141	742321	457131	1.00772e+06	363803	684013	731507	483464	210450	499272	676152	505025	431977	588637	703188	1005678	496382	531056	500295	742428	792910	582545	294987	364097	649326	616391	417959	542264	679077	634687	547387	639033
A0A5C2GY15	IG c1507_heavy_IGHV3-30_IGHD5-24_IGHJ2 (Fragment)		A0A5C2GY15	A0A5C2GY15		IG c1507_heavy_IGHV3-30_IGHD5-24_IGHJ2 (Fragment)	A0A5C2GY15_HUMAN	5				71930.9							230024	289323	358994	411461		210428	215582		287969		147988	407532	313871	187579	339533	200011	311602	587097	1.21023e+06	365912	341504		181602	60226.9	189278	203123		373062	275005	81332.2	167365
A0A5C2GY62	IG c1843_light_IGLV1-51_IGLJ3 (Fragment)		A0A5C2GY62	A0A5C2GY62		IG c1843_light_IGLV1-51_IGLJ3 (Fragment)	A0A5C2GY62_HUMAN	4	1.47993e+06	1580722	1.29693e+06	419506	1.55582e+06	1.5977e+06	1.47422e+06	191465	1.33102e+06	969599	995878	1.19713e+06	563250	617852	1.0841e+06	786568	622774	1.26881e+06	301628	976531	897016	1.20115e+06	1.1366e+06	776647	339142	1.49719e+06	979772	237101	1.23127e+06	1.32666e+06	997799	760090	631546	395047	782233	696036	939056	531676	643936	657051	1.07379e+06
A0A5C2GYH7	IG c698_light_IGKV1-5_IGKJ1 (Fragment)		A0A5C2GYH7;A0A5C2H014	A0A5C2GYH7;A0A5C2H014		IG c698_light_IGKV1-5_IGKJ1 (Fragment);IG c1278_light_IGKV1-5_IGKJ1 (Fragment)	A0A5C2GYH7_HUMAN;A0A5C2H014_HUMAN	5	10128634	7.16168e+06	7.35785e+06	6289583	7.97975e+06	7648417	8.22038e+06	9457421	6.74506e+06	9024373	7499714	16728941	9862513	9813794	7367975	8.33569e+06	5507879	5.99555e+06	6902117	11998510	5895055	9404806	9317134	10767632	10783608	9707325	7100807	10430081	7.80427e+06	8329291	8.65219e+06	7.00227e+06	7434032	6.5287e+06	8948184	6.72372e+06	7330910	8896413	6.99039e+06	6918976	7009821
A0A5C2GZP9	IG c1859_light_IGKV3-20_IGKJ2 (Fragment)		A0A5C2GZP9	A0A5C2GZP9		IG c1859_light_IGKV3-20_IGKJ2 (Fragment)	A0A5C2GZP9_HUMAN	3	373982	335986	492295	199992		306597	272133	559892	714183	273431	95359.5	292428	335565	366185		257883	205905	414624		368240	340387	424362	280461	252110	269977	391890	310812	447813	555360		351456	472431	225275	223385	166932	252269	291934	338498	194504	228361	267407
A0A5C2H013	IG c1400_light_IGLV1-44_IGLJ2 (Fragment)		A0A5C2H013	A0A5C2H013		IG c1400_light_IGLV1-44_IGLJ2 (Fragment)	A0A5C2H013_HUMAN	6	982305	729853	1.20182e+06	457131	1.32367e+06	904682	1.15018e+06	529971	788421	1188769	857127	958786	857988	661416		364937	738065	1.57024e+06	809806	996981	972937	865265	826186	647821	630164	663813	631175	834843	1.58147e+06	1.60165e+06	907844	662670	513944	517538	592150	778468	616052	891050	722643	636528	552296
A0A5C2H0B9	IG c1520_light_IGKV3-15_IGKJ2 (Fragment)		A0A5C2H0B9	A0A5C2H0B9		IG c1520_light_IGKV3-15_IGKJ2 (Fragment)	A0A5C2H0B9_HUMAN	1	1.10365e+06	766309	313558	343306				1.02855e+06			677840	986920	705695	916366		537655	455681	959830		533748	1.01127e+06	848854	255605	570940	660195	526929	402997	411241			667483		345065	279228	467573	439518	128034	502824	525866	540222	970434
A0A5C2H0S8	IG c1548_light_IGKV1-9_IGKJ4 (Fragment)		A0A5C2H0S8	A0A5C2H0S8		IG c1548_light_IGKV1-9_IGKJ4 (Fragment)	A0A5C2H0S8_HUMAN	4	1.34874e+06		1.00286e+06	489980	652710	1.03442e+06	1.01436e+06	710905	661846	721649	275050	715640	233748	2.36498e+06	875261	876100	431262	580935	424828	793123	275054	580508	1.37242e+06	760617	1.10294e+06	1.15135e+06	861882	1.94265e+06	1.22691e+06	745426	869936	596952	154755	459131	451751	689886	1.86622e+06	151942	642503	1.03099e+06	581720
A0A5C2H143	IG c1840_light_IGKV2D-28_IGKJ3 (Fragment)		A0A5C2H143	A0A5C2H143		IG c1840_light_IGKV2D-28_IGKJ3 (Fragment)	A0A5C2H143_HUMAN	3	2072191	965038	2319416	1.56569e+06	2926473	1816603	2568322	827436	2.70604e+06	1.12715e+06	1.34757e+06	3.60678e+06	757427	3615179	2310078	3.02488e+06	1563783	1.6588e+06	1867820	960176	634023	706185	2757049	794241	832159	1.53608e+06	3.21349e+06	2059560	1.55299e+06	1.65161e+06	1.84481e+06	1.73498e+06	2.08251e+06	1.9052e+06	1.30826e+06	2.09011e+06	599799	2.9089e+06	558725	2.22937e+06	1.65094e+06
A2IPI6	HRV Fab 027-VL (Fragment)		A2IPI6	A2IPI6		HRV Fab 027-VL (Fragment)	A2IPI6_HUMAN	1	226091	650431	1.03719e+06	780874		669703	1.37479e+06		993959	712466		292980	612765	1.34921e+06		876754	435913			778871	485891	726486	109185	846369	539524	579334	888203	488401	576277	666698	695765		400596	279364		237143	399327	379763		481668	613880
A2KBC6	Anti-FactorVIII scFv (Fragment)		A2KBC6	A2KBC6		Anti-FactorVIII scFv (Fragment)	A2KBC6_HUMAN	24	65750244	50934668	34040640	24405760	56173832	63243444	36922724	46081900	27459596	52808200	28642300	47649456	38226316	39547056	46214856	42516532	25152594	48603600	33535742	48217044	28586904	42978768	46253568	47954072	39928588	48342784	47042152	46424480	47134008	46134148	4.32302e+07	25079420	22349646	25107896	23499202	24982938	43325040	32882994	27598112	27070178	41393840
A8K6C9	cDNA FLJ78037, highly similar to Homo sapiens insulin-like growth factor 2 (somatomedin A), mRNA		A8K6C9;E3UN46;P01344	A8K6C9;E3UN46;P01344	;IGF2;IGF2	cDNA FLJ78037, highly similar to Homo sapiens insulin-like growth factor 2 (somatomedin A), mRNA;Insulin-like growth factor II transcript variant 3 isoform 1 (Fragment);Insulin-like growth factor II	A8K6C9_HUMAN;E3UN46_HUMAN;IGF2_HUMAN	4	167567	265605	467777	297292	203856	407576	582257		442528	195387	573036	581011	381445	872092	305657	588164	498220	248335	361585	437855	477571	367898	438597	165447	658125	292466	406958	549119	281313	282250	406793	504901	760254	681286	521861	703294	219395	671188	565005	792384	453789
B2R4C5	Lysozyme	LYZ	B2R4C5;P61626	B2R4C5;P61626	LYZ	Lysozyme;Lysozyme C	B2R4C5_HUMAN;LYSC_HUMAN	11	995726	1.17685e+06	567112	544890	278924	1.51591e+06	678804	1.7091e+06	346232	826570	496235	617957	421190	401465	631129	687696	610269	1.08617e+06	893457	1.21739e+06	534122	745256	779547	1.52998e+06	511054	2.14424e+06	519031	603994	1230304	310304	820364	647879	513092	299221	325012	386313	964465	447894	396844	442551	382359
B4DI57	cDNA FLJ54111, highly similar to Serotransferrin		B4DI57	B4DI57		cDNA FLJ54111, highly similar to Serotransferrin	B4DI57_HUMAN	7	24681728	18849300	45566516	36424528	35582640	29313630	52501196	38351152	31734302	32144748	17405214	34417576	8679303	43544592	19860950	45481076	17884888	41355364	40397708	60242568	7.56737e+06	39272112	36752424	20595272	45879840	26603666	41047376	65613304	21880136	31763718	3.37131e+07	29839492	25643908	16950530	61353356	7.66935e+06	24052650	12817287	12785750	7.10233e+06	70517208
D6RB81	Alpha-methylacyl-CoA racemase	AMACR	D6RB81;Q53GV0;Q9UHK6	D6RB81;Q53GV0;Q9UHK6	AMACR;;AMACR	Alpha-methylacyl-CoA racemase;Alpha-methylacyl-CoA racemase isoform 1 variant (Fragment);Alpha-methylacyl-CoA racemase	D6RB81_HUMAN;Q53GV0_HUMAN;AMACR_HUMAN	1	8584969	6919080	14492598	10473969	11942892	10344697	13839688	6169913	12315372	9279425	2833888	8.18709e+06	5.88192e+06	9473042	7914042	10901790	6265390	6299933	13075918	9154012	4465520	9390497	9707178	6589297	11943039	7.12925e+06	9427563	7198002	5.70631e+06	9032638	8.8313e+06	11812705	9395674	8187590	7.15452e+06	6.05578e+06	9085571	6194487	3689900	5550707	9686865
D9ZGG2	Vitronectin	VTN	D9ZGG2;P04004	D9ZGG2;P04004	VTN	Vitronectin	D9ZGG2_HUMAN;VTNC_HUMAN	52	6287110	5785229	6287238	7.95847e+06	5.63081e+06	6060714	7524626	5.13159e+06	9498805	7.19423e+06	7477551	6.02021e+06	8563446	10901262	5110078	9477176	12239085	4578891	9146689	8.00541e+06	9255441	11804092	8717218	7234440	12697181	7.8092e+06	10636978	7.31924e+06	7424287	9600720	8.04591e+06	9857163	11010066	11936411	7119622	9924581	8039888	9365434	8599070	9683593	8602802
G3XAK1	Hepatocyte growth factor-like protein	MST1	G3XAK1;P26927;Q53GN8	G3XAK1;P26927;Q53GN8	MST1;MST1;	Hepatocyte growth factor-like protein;Hepatocyte growth factor-like protein;Macrophage stimulating 1 (Hepatocyte growth factor-like) variant (Fragment)	G3XAK1_HUMAN;HGFL_HUMAN;Q53GN8_HUMAN	38	340771	510613	609197	366060	525044	617080	738269	676963	642405	528763	438258	416502	356007	450191	409757	517680	1.16913e+06	443439	531070	498267	389535	346914	401389	518741	478805	493096	457565	382872	430032	460672	504836	400794	331329	422161	330194	418494	478464	382921	457272	359335	393350
P00488	Coagulation factor XIII A chain	F13A1	P00488	P00488	F13A1	Coagulation factor XIII A chain	F13A_HUMAN	52	296008	784012	636290	1.02048e+06	1.02914e+06	1.08747e+06	639635	349623	620660	342689	935772	621869	587276	1.00703e+06	648306	982084	596891	732393	928746	1.57761e+06	938434	663650	1.03689e+06	398368	1.25224e+06	477680	720706	1.12052e+06	589923	1.55159e+06	805800	935456	594332	646697	559644	833205	742319	658287	1.39134e+06	1.44585e+06	736267
P00734	Prothrombin	F2	P00734	P00734	F2	Prothrombin	THRB_HUMAN	106	8.17768e+06	9643355	4633420	5.8277e+06	6.13e+06	6713323	5396118	13651202	5471335	9430796	3.97385e+06	4490002	2772583	6.38402e+06	7787215	6.05336e+06	3461551	10777055	5087072	8.25017e+06	2.56764e+06	7902634	6664249	10995085	8863402	12384262	8401893	6.14281e+06	11630824	7352728	7.23391e+06	4.46356e+06	3.89172e+06	4343570	4249802	3.98158e+06	6.62855e+06	2.52928e+06	3080007	3085907	7623283
P00742	Coagulation factor X	F10	P00742;Q5JVE7	P00742;Q5JVE7	F10	Coagulation factor X	FA10_HUMAN;Q5JVE7_HUMAN	27	484054	819253	579491	506371	1.15889e+06	1.00891e+06	597512	590658	428863	618984	359082	193562	329681	571561	2.40847e+06	360840	290103	1.1746e+06	235523	781959	308453	839601	387651	778613	747462	689572	672208	437457	1127978	936809	680806	517415	506785	334387	384289	331766	447591	355769	351112	399669	390432
P02675	Fibrinogen beta chain	FGB	P02675;V9HVY1	P02675;V9HVY1	FGB;HEL-S-78p	Fibrinogen beta chain;Epididymis secretory sperm binding protein Li 78p	FIBB_HUMAN;V9HVY1_HUMAN	141	313035552	243132784	87016520	136924176	125878352	141093344	93037384	522450208	150573952	227871792	102462768	127080144	81494264	63488656	382240800	101988120	120574592	363630656	165119440	246371584	115864400	165993664	144428816	388537984	97795752	475690432	84087840	168471296	350092608	117976312	1.96813e+08	120170960	116212648	83375624	86450952	88042320	194364768	73037696	66764048	89661680	89552520
P02679	Fibrinogen gamma chain	FGG	P02679	P02679	FGG	Fibrinogen gamma chain	FIBG_HUMAN	111	323168608	252860560	103407432	158335344	125503416	151006128	104035296	570221056	164021264	240965216	150530608	170035696	135350016	82450792	424778144	126492656	183511200	396690688	214939680	225046944	168502368	192280368	172877376	341721184	161709456	450331840	114802192	203812192	329091840	122882512	2.18712e+08	152736528	158167616	120135344	121092024	116356816	199274032	129972368	98302872	124716088	110441200
P04196	Histidine-rich glycoprotein	HRG	P04196	P04196	HRG	Histidine-rich glycoprotein	HRG_HUMAN	49	5009366	4307894	3.24623e+06	5.18137e+06	6136256	5784823	4.49615e+06	2.32527e+06	4.7783e+06	5.86227e+06	6.75112e+06	4.08015e+06	5967514	4370480	2.96799e+06	3.38395e+06	8865874	4904857	5.06421e+06	8.1084e+06	5785187	7.22986e+06	4572709	5616905	8690060	5405261	6.70062e+06	2.86997e+06	5739587	5187152	5.31299e+06	5.79169e+06	6882745	9242361	6757536	8078284	6674603	9051830	8660778	7526449	8589981
P05160	Coagulation factor XIII B chain	F13B	P05160	P05160	F13B	Coagulation factor XIII B chain	F13B_HUMAN	45	216669	174276	614721	597719	319762	257443	527648	96216.7	597208	189299	292407	595194	582205	344245	208351	564537	510593	197256	739445	488773	801050	342017	426030	154788	825485	202756	581881	965694	222947	269983	430220	722826	888826	1.01504e+06	605155	512121	187256	516904	604221	751511	304452
P48740	Mannan-binding lectin serine protease 1	MASP1	P48740	P48740	MASP1	Mannan-binding lectin serine protease 1	MASP1_HUMAN	27	1.17971e+06	1.21394e+06	495475	519402	757109	788829	518295	1.13936e+06	703077	1.82271e+06	599306	548720	525318	643073	1.06278e+06	910410	524579	1.43525e+06	491717	782079	428501	858889	539903	1.20946e+06	561123	1.42725e+06	765092	590710	1.05327e+06	705092	826681	795393	494231	408990	472118	392416	995211	515843	389839	332527	685008
Q04756	Hepatocyte growth factor activator	HGFAC	Q04756	Q04756	HGFAC	Hepatocyte growth factor activator	HGFA_HUMAN	23	382097	346787	485125	568819	670098	540178	679345	453320	539070	483861	290857	526460	505172	620692	541411	644390	252376	386917	662443	649600	613087	393270	562082	468183	448078	362013	694197	442437	504879	592639	510329	398005	567157	335364	454904	626964	282771	308910	308165	485896	433709
Q13790	Apolipoprotein F	APOF	Q13790	Q13790	APOF	Apolipoprotein F	APOF_HUMAN	6	1.58494e+06	848562	2.03522e+06	1520641	1.56283e+06	1574119	1287140	2.53743e+06	1.56852e+06	1.30173e+06	350320	709794	284874	1.03576e+06	2889903	1.48724e+06	498248	904644	912688	1952915	469601	915286	705179	745939	1.1195e+06	1.46601e+06	739297	993532	1.07792e+06	2536985	1.25389e+06	1.12882e+06	1.23113e+06	1.16197e+06	673523	565002	706494	504583	509098	574449	1.26121e+06
Q14520	Hyaluronan-binding protein 2	HABP2	Q14520	Q14520	HABP2	Hyaluronan-binding protein 2	HABP2_HUMAN	31	819070	1.02556e+06	1392449	907049	2008884	1135235	1.24662e+06	1283590	1111884	1.35954e+06	1.19381e+06	814304	812615	825762	1.48415e+06	1.24418e+06	989074	1.30285e+06	1.04474e+06	977038	864736	1.05177e+06	1.0325e+06	1.14888e+06	1.35457e+06	1.58498e+06	1.19318e+06	553244	1.18399e+06	908221	1.12848e+06	1.31084e+06	973294	847860	738556	813597	1.0026e+06	911153	884111	798606	1.15148e+06
Q65ZC9	Single-chain Fv (Fragment)	scFv	Q65ZC9	Q65ZC9	scFv	Single-chain Fv (Fragment)	Q65ZC9_HUMAN	3	6083402	8.07982e+06	4.63045e+06	4446403	9903360	25444566	8143353	21410700	9427720	10037240	4.20454e+06	12053688	2784591	12051359	6.75857e+06	4370453	5547223	493966	1.25879e+06	14938959	1.95115e+06	9694461	6.80255e+06	11118751	13545616	12559403	9164718	12456149	17763572	18616208	9.52472e+06	4128573	5491701	4.43073e+06	8726229	3.67673e+06	21400040	2.79921e+06	889851	2.4525e+06	11555758
Q68DL7	Uncharacterized protein C18orf63	C18orf63	Q68DL7	Q68DL7	C18orf63	Uncharacterized protein C18orf63	CR063_HUMAN	2	6.12992e+06	6.28339e+06	3.60157e+06	3828156	5.15398e+06	5235235	6.99684e+06	9472608	3.50022e+06	6.25083e+06	3883597	5.22926e+06	5.17829e+06	4769487	4689748	7.15396e+06	4378112	5.41535e+06	11313039	4.20124e+06	3.76974e+06	3.59526e+06	5554039	6384143	2.76282e+06	5091677	7079565	5.50925e+06	5.19459e+06	3.91429e+06	5.38401e+06	4.46626e+06	4.02913e+06	2.65036e+06	4079961	3.72888e+06	6051987	524063	3.91933e+06	3206330	5161012
Q6MZW0	Uncharacterized protein DKFZp686J11235 (Fragment)	DKFZp686J11235	Q6MZW0	Q6MZW0	DKFZp686J11235	Uncharacterized protein DKFZp686J11235 (Fragment)	Q6MZW0_HUMAN	3	54002.5	148758	187464	205707	92749.1	83317.8	108170	80612.6	207888	94830	227176	279861	496785	244370	117454	76421.9	254003	109860	154012	121321	330293	135473	81040.4	140230	101947	98326.6	269165	229104	88318.4	88454.6	163571	130066	322654	359676	160110	284954	328529	300567	269442	295456	142054
Q8TE63	Immunglobulin light chain variable region (Fragment)		Q8TE63	Q8TE63		Immunglobulin light chain variable region (Fragment)	Q8TE63_HUMAN	5	3.00083e+06	3.18752e+06	844434	960164	2.41139e+06	3.10834e+06	2.35536e+06	2.963e+06	1.66086e+06	2.5129e+06	2.49407e+06	4.26706e+06	2999449	3.00617e+06	2.23692e+06	1.28868e+06	2.2044e+06	2.03359e+06	488832	2.01412e+06	2139294	1.99643e+06	3.12678e+06	1.95367e+06	714066	1.51018e+06	2416015	1.70071e+06	1.50002e+06	1.68534e+06	2.15935e+06	1.13537e+06	872951	872119	916642	1.9349e+06	1.70569e+06	1.94821e+06	1.91752e+06	1.00546e+06	1.49069e+06
Q9UGM5	Fetuin-B	FETUB	Q9UGM5	Q9UGM5	FETUB	Fetuin-B	FETUB_HUMAN	16	432217	343718	746653	664585	674873	389147	667162	129094	891454	363717	466888	369685	1.01039e+06	1.21136e+06	394273	792104	434802	244549	583587	689987	998703	628884	671581	308981	1.04707e+06	603076	635469	693709	482884	462669	601109	721634	690880	1.02778e+06	1.08168e+06	1.15014e+06	554393	1.23801e+06	1.10174e+06	1517588	533107
V9HW68	Epididymis luminal protein 214	HEL-214	V9HW68	V9HW68	HEL-214	Epididymis luminal protein 214	V9HW68_HUMAN	82	441830816	440702112	489438176	319398336	374046240	403718112	566239360	588758528	402048480	439072800	347012544	434735040	437969248	397852576	333436896	518994400	366386880	420102048	831703360	339798112	387967968	431189312	404381312	407361344	268246416	403579680	606680448	491331264	385663648	365057056	4.34823e+08	393427168	336991392	269265728	331879840	328587712	486953568	292854944	287176672	298845888	456035616
A0A024CIM4	Carboxylic ester hydrolase		A0A024CIM4;D3DNN4;P06276	A0A024CIM4;D3DNN4;P06276	;BCHE;BCHE	Carboxylic ester hydrolase;Carboxylic ester hydrolase;Cholinesterase	A0A024CIM4_HUMAN;D3DNN4_HUMAN;CHLE_HUMAN	17	565887	442300	255621		518741	758822	153182	139186	54974.8	540954	158170	124709	233716	177967	1.05966e+06	136592		173886		466155	220203	846283	304200	281181	182524	320421	1.08557e+06	153135	377569	605159	382843	429168	32350	173879	190151	164147	452787	228142	251972	208208	660637
A0A024QZN4	Vinculin, isoform CRA_c	VCL	A0A024QZN4;A0A384NYN5;P18206;V9HWK2	A0A024QZN4;A0A384NYN5;P18206;V9HWK2	VCL;;VCL;HEL114	Vinculin, isoform CRA_c;Epididymis secretory sperm binding protein;Vinculin;Epididymis luminal protein 114	A0A024QZN4_HUMAN;A0A384NYN5_HUMAN;VINC_HUMAN;V9HWK2_HUMAN	78	1165167	131862		142490	1.1232e+06	216158	43044.1	69993.8	68410.9		64366.3	112611	501215	145651	291179	33768.5					131888	58008.1	36059.9		60943			68978		354936	240997	150464		55845.4		49837.7	196701	264010	77034.6	139380	150497
A0A024R0T8	Apolipoprotein C-I, isoform CRA_a	APOC1	A0A024R0T8;K7ERI9;P02654	A0A024R0T8;K7ERI9;P02654	APOC1	Apolipoprotein C-I, isoform CRA_a;Apolipoprotein C-I (Fragment);Apolipoprotein C-I	A0A024R0T8_HUMAN;K7ERI9_HUMAN;APOC1_HUMAN	6	27695	8181.16	47659.6	24583.4	268805	102130	44235.2			309763	176110	111563	95342.9	111569	309889	87609.8	121013	535251	7960.63	289744	81083.1	164530	259781	23233.8	83267.2	324692	172395	173501	181868	255783	157116	152315	58342.5	139226	89328.1	110380	155691	136750	84688.1	143561	281644
A0A024R145	Fructose-bisphosphate aldolase	ALDOB	A0A024R145;A0A3B3IS80;P05062	A0A024R145;A0A3B3IS80;P05062	ALDOB	Fructose-bisphosphate aldolase;Fructose-bisphosphate aldolase;Fructose-bisphosphate aldolase B	A0A024R145_HUMAN;A0A3B3IS80_HUMAN;ALDOB_HUMAN	13	84050.2	78553.2	149557	130255		120346	166894	104059		53836	69576.4			252189	116716				224337		106640				349895	345823			296023	117487	162720		101243	596263		121372	317898	140803
A0A024R1G8	Apolipoprotein L, 1, isoform CRA_b	APOL1	A0A024R1G8;A0A024R1Q4;O14791	A0A024R1G8;A0A024R1Q4;O14791	APOL1	Apolipoprotein L, 1, isoform CRA_b;Apolipoprotein L, 1, isoform CRA_c;Apolipoprotein L1	A0A024R1G8_HUMAN;A0A024R1Q4_HUMAN;APOL1_HUMAN	37	694771	906583	749876	750279	1.31181e+06	1020080	677016	383113	759692	680314	909153	526068	555268	659186	1.04004e+06	841806	417356	472287	714121	870688	367443	841775	597132	422642	1.06232e+06	572675	787266	482483	618140	741317	714423	1062058	500693	952337	600961	680025	739589	462067	586990	566486	971125
A0A024R1N1	Myosin, heavy polypeptide 9, non-muscle, isoform CRA_a	MYH9	A0A024R1N1;P35579	A0A024R1N1;P35579	MYH9	Myosin, heavy polypeptide 9, non-muscle, isoform CRA_a;Myosin-9	A0A024R1N1_HUMAN;MYH9_HUMAN	59	214648	1.43128e+06		1.09094e+06	394831	3.74373e+06	242391	1.32453e+06		163818	130556	450730		379576	807879	206268			59016.3		30406.3	272471		105236	281381	68054.1	87120	185561	186758	1948329	600239	443840		202549	49475.7	229953	1.63229e+06	68178.3	347292	601624	727994
A0A024R3I5	Melanoma cell adhesion molecule, isoform CRA_a	MCAM	A0A024R3I5;B3KXZ9;P43121	A0A024R3I5;B3KXZ9;P43121	MCAM;;MCAM	Melanoma cell adhesion molecule, isoform CRA_a;cDNA FLJ46477 fis, clone THYMU3025118, highly similar to Cell surface glycoprotein MUC18;Cell surface glycoprotein MUC18	A0A024R3I5_HUMAN;B3KXZ9_HUMAN;MUC18_HUMAN	9			93096.7	107163	794573		52406.4		70407.5			52736.1		109946	1.69596e+06	46460.4				704608	390156	155094	55258.4		243855	161289	58271.5	160770	32761996	150382	1.99286e+06	184356		84607.2	85583.7	51285.7	75166.7	136737	102810	88030.5	151679
A0A024R462	Fibronectin 1, isoform CRA_n	FN1	A0A024R462	A0A024R462	FN1	Fibronectin 1, isoform CRA_n	A0A024R462_HUMAN	282	20022416	26739292	10006030	13874834	14397537	22413492	14960370	57387180	14594848	18022912	9044707	19935832	19987660	6.30388e+06	12193483	6795841	14223990	17232728	23986364	79376520	24647110	48977972	21399148	38598552	13937127	20443860	9925258	25344638	41732700	24399828	2.30302e+07	22615642	9308084	13494440	11466708	11990788	19647292	8813265	9771747	5.39264e+06	17236712
A0A024R483	DUF4203 domain-containing protein	MGC99813	A0A024R483;C9JXI5;Q66K66	A0A024R483;C9JXI5;Q66K66	MGC99813;TMEM198;TMEM198	DUF4203 domain-containing protein;Transmembrane protein 198 (Fragment);Transmembrane protein 198	A0A024R483_HUMAN;C9JXI5_HUMAN;TM198_HUMAN	6	11857991	3.45043e+06	3.23319e+06	9519126	5.89834e+06	3.34918e+06	4720260	2.82984e+06	4.75419e+06	4.90455e+06	7.49879e+06	2.86735e+06	1897660	4.10355e+06	5.28232e+06	5032348	9017598	6688479	7.37511e+06	3.46425e+06	3.88646e+06	4556951	4.68914e+06	3.06499e+06	4.9744e+06	1.99757e+06	6.28392e+06	2.09592e+06	2.70904e+06	2.9162e+06	4.83064e+06	4.44244e+06	6.12766e+06	6361716	8445848	5559680	2.75149e+06	2.34474e+06	2369561	5350003	6.54468e+06
A0A024R4F1	Enolase 1, (Alpha), isoform CRA_a	HEL-S-17	A0A024R4F1;P06733	A0A024R4F1;P06733	HEL-S-17;ENO1	Enolase 1, (Alpha), isoform CRA_a;Alpha-enolase	A0A024R4F1_HUMAN;ENOA_HUMAN	22		160298		260195	334251	597464	99457	97271.7		2.21209e+06	30888.1	135300		161699	106973	84026.6			740744	1.00776e+06				2.70244e+06	125736	4.27755e+06	54399	103064	2.54856e+06	280728	767662	178784		126464		97897	270552		183385	196626	156443
A0A024R610	Neogenin homolog 1 (Chicken), isoform CRA_a	NEO1	A0A024R610;Q92859	A0A024R610;Q92859	NEO1	Neogenin homolog 1 (Chicken), isoform CRA_a;Neogenin	A0A024R610_HUMAN;NEO1_HUMAN	4	5951193	6532193	17165616	5927737	13455431	5156440	122119080	2.32747e+06	111107160	8567410	14448100	83734856	18820250	17581760	8522976	15319087	17358680	10622848	132186904	16497912	16394238	6874356	20452996	6.67292e+06	17551940	8.34588e+06	16082136	9063352	9509312	14984504	2.53112e+07	103669376	27847016	13834612	21891414	17465500	8985550	11038048	20037260	15736010	20321790
A0A024R611	Coronin	CORO1A	A0A024R611;P31146;Q59G88	A0A024R611;P31146;Q59G88	CORO1A;CORO1A;	Coronin;Coronin-1A;Coronin (Fragment)	A0A024R611_HUMAN;COR1A_HUMAN;Q59G88_HUMAN	8		72283.2		194992	143254	175806	37323.4	108405			19909.9	110605	115252	130891	204352	233358	1.73244e+06		34133.9		165400	77355.9			71367.7		19033.5	47576.9		194909	194433	189402		61765.8		99480.4	183144	177643	145614	178731	97546.5
A0A024R694	Actinin, alpha 1, isoform CRA_a	ACTN1	A0A024R694;P12814	A0A024R694;P12814	ACTN1	Actinin, alpha 1, isoform CRA_a;Alpha-actinin-1	A0A024R694_HUMAN;ACTN1_HUMAN	59	120705	759220		583760	142110	1.05465e+06	118594	1.35982e+06		101439	96542.2	274298		392440	454329	180894						104173		154591	200059		154211	168658	160786	586522	358390	381494		198142		223595	1.20975e+06	34815.5	295373	552491	504616
A0A024R6I6	Serpin peptidase inhibitor, clade A (Alpha-1 antiproteinase, antitrypsin), member 10, isoform CRA_b	SERPINA10	A0A024R6I6;G3V2W1;Q9UK55	A0A024R6I6;G3V2W1;Q9UK55	SERPINA10	Serpin peptidase inhibitor, clade A (Alpha-1 antiproteinase, antitrypsin), member 10, isoform CRA_b;Protein Z-dependent protease inhibitor;Protein Z-dependent protease inhibitor	A0A024R6I6_HUMAN;G3V2W1_HUMAN;ZPI_HUMAN	26	174711	215955	246580	532306	391246	228408	299793	74510.3	271728	242436	357600	240236	406156	213593	301664	315735	476587	255900	275196	410866	227161	280004	375004	217664	455148	348137	311619	254916	360172	537037	309936	287990	360671	345100	449748	291183	235941	379901	311407	267572	305356
A0A024R6I9	Serpin peptidase inhibitor, clade A (Alpha-1 antiproteinase, antitrypsin), member 4, isoform CRA_a	SERPINA4	A0A024R6I9;B2R815;P29622	A0A024R6I9;B2R815;P29622	SERPINA4;;SERPINA4	Serpin peptidase inhibitor, clade A (Alpha-1 antiproteinase, antitrypsin), member 4, isoform CRA_a;cDNA, FLJ93695, highly similar to Homo sapiens serpin peptidase inhibitor, clade A (alpha-1 antiproteinase, antitrypsin), member 4 (SERPINA4), mRNA;Kallistatin	A0A024R6I9_HUMAN;B2R815_HUMAN;KAIN_HUMAN	41	1.19509e+06	1.20837e+06	2.4845e+06	3.31237e+06	2.17781e+06	1.82278e+06	2.55497e+06	415058	2.08663e+06	1.52844e+06	4282136	1765256	3.39012e+06	2.45581e+06	1.47554e+06	2835408	2825379	1.18288e+06	2.5142e+06	2.14376e+06	2.57612e+06	2.29004e+06	2.27844e+06	1.13404e+06	2.77396e+06	1.9942e+06	3.2535e+06	1.58959e+06	1.88914e+06	2199919	2.18785e+06	2.58595e+06	4473071	3.38638e+06	2.87904e+06	2.77013e+06	1.60829e+06	2326133	3424684	4.01273e+06	2.35024e+06
A0A024R6N9	Serpin peptidase inhibitor, clade A (Alpha-1 antiproteinase, antitrypsin), member 5, isoform CRA_a	SERPINA5	A0A024R6N9;P05154	A0A024R6N9;P05154	SERPINA5	Serpin peptidase inhibitor, clade A (Alpha-1 antiproteinase, antitrypsin), member 5, isoform CRA_a;Plasma serine protease inhibitor	A0A024R6N9_HUMAN;IPSP_HUMAN	19	475452	1.90158e+06	589706	367013	480206	247246	604275	73042.4	555311	339498	526183	352922	662507	518593	211633	646569	408502	365512	407515	525473	425721	346761	362387	157549	644959	324870	609327	372691	240232	382291	470851	465240	867749	489422	482752	560994	288385	430265	695410	695082	364074
A0A024R6P0	Serpin peptidase inhibitor, clade A (Alpha-1 antiproteinase, antitrypsin), member 3, isoform CRA_c	SERPINA3	A0A024R6P0;B3KS79;P01011	A0A024R6P0;B3KS79;P01011	SERPINA3;;SERPINA3	Serpin peptidase inhibitor, clade A (Alpha-1 antiproteinase, antitrypsin), member 3, isoform CRA_c;cDNA FLJ35730 fis, clone TESTI2003131, highly similar to ALPHA-1-ANTICHYMOTRYPSIN;Alpha-1-antichymotrypsin	A0A024R6P0_HUMAN;B3KS79_HUMAN;AACT_HUMAN	67	16479480	13611320	21332816	25450252	27000332	14485914	16006113	6.32433e+06	24653496	13743003	15755864	16920566	17853142	13665350	15682517	21089176	29003256	13993596	26880886	18381916	15329881	17577472	20552026	10320218	20369664	16904752	17987170	13018682	13998676	21912648	1.78762e+07	25308536	17711324	22186660	23079764	16695342	9716272	17556534	17137786	19833178	19250742
A0A024R7V7	Chromodomain helicase DNA binding protein 7, isoform CRA_a	CHD7	A0A024R7V7;A0A024RC75;A0A1B0GTU9;A0A2R8Y840;A8K9Y5;B4DLD8;B4DR07;B7ZML1;H0YJG4;H3BTW3;O14646;O14647;Q3L8U1;Q461N2;Q8TD26;Q9HCK8;Q9P2D1	A0A024R7V7;A0A024RC75;A0A1B0GTU9;A0A2R8Y840;A8K9Y5;B4DLD8;B4DR07;B7ZML1;H0YJG4;H3BTW3;O14646;O14647;Q3L8U1;Q461N2;Q8TD26;Q9HCK8;Q9P2D1	CHD7;CHD2;CHD2;CHD8;;;;CHD9;CHD8;CHD9;CHD1;CHD2;CHD9;;CHD6;CHD8;CHD7	Chromodomain helicase DNA binding protein 7, isoform CRA_a;Chromodomain helicase DNA binding protein 2, isoform CRA_a;Chromodomain-helicase-DNA-binding protein 2 (Fragment);Chromodomain-helicase-DNA-binding protein 8 (Fragment);cDNA FLJ76689, highly similar to Homo sapiens chromodomain helicase DNA binding protein 2 (CHD2), mRNA (Fragment);cDNA FLJ59295, highly similar to Chromodomain-helicase-DN…	A0A024R7V7_HUMAN;A0A024RC75_HUMAN;A0A1B0GTU9_HUMAN;A0A2R8Y840_HUMAN;A8K9Y5_HUMAN;B4DLD8_HUMAN;B4DR07_HUMAN;B7ZML1_HUMAN;H0YJG4_HUMAN;H3BTW3_HUMAN;CHD1_HUMAN;CHD2_HUMAN;CHD9_HUMAN;Q461N2_HUMAN;CHD6_HUMAN;CHD8_HUMAN;CHD7_HUMAN	1	2.35361e+06	2304162	2.03119e+06	531189	3.13112e+06	1854994	895662	116058	760046	1.04909e+06	2.35584e+06	471220	2.37267e+06	578099	1.98817e+06	528567	1.64248e+06	333415	299252	497907	1.9309e+06	814701	735243	617594	506492	1759118	618310	370244	627700	702255	1.15924e+06	974641	1.0705e+06	949290	1.14996e+06	1.34089e+06	1.10913e+06		3387489	3.44513e+06	1.01428e+06
A0A024R884	Tenascin C (Hexabrachion), isoform CRA_a	TNC	A0A024R884;P24821;Q4LE33	A0A024R884;P24821;Q4LE33	TNC;TNC;TNC variant protein	Tenascin C (Hexabrachion), isoform CRA_a;Tenascin;TNC variant protein (Fragment)	A0A024R884_HUMAN;TENA_HUMAN;Q4LE33_HUMAN	20	244062	89454.5	143160	139570		116760		150380	101264	171577	29134.3	290896		65949.9	107142		37217.7	224450			142654	56505.9		191781	128019	180342	102700	270665	189955		144256	145045	13061.9		54909.3	10251.6	115517	4237.82		42693.4
A0A024R8G3	Prostaglandin D2 synthase 21kDa (Brain), isoform CRA_a	PTGDS	A0A024R8G3;P41222	A0A024R8G3;P41222	PTGDS	Prostaglandin D2 synthase 21kDa (Brain), isoform CRA_a;Prostaglandin-H2 D-isomerase	A0A024R8G3_HUMAN;PTGDS_HUMAN	5	666061	1.41235e+06	782690	596262	350349	938414	143017	165479	761671	356093	431770	422021	518135	401432	793790	477532	406971		278927	894944	426128	393341		228145	547556	263253	609108	547134	298377	501503	521873	467745	685242	504834	464485	433491	217733	271424	450833	443180	637559
A0A024R930	Proteoglycan 4, isoform CRA_a	PRG4	A0A024R930;Q92954	A0A024R930;Q92954	PRG4	Proteoglycan 4, isoform CRA_a;Proteoglycan 4	A0A024R930_HUMAN;PRG4_HUMAN	32	158198	193965	109458	199893	193060	254139	231261	153275	231905	200961	284561	121486	260242	324868	186150	283278	307471	167039	93120.3	236765	189074	129140	254958	114331	336284	203452	360081	193093	154203	119286	208167	272235	332549	228871	178400	298082	175599	340517	171317	234561	164435
A0A024R944	Serpin peptidase inhibitor, clade C (Antithrombin), member 1, isoform CRA_a	SERPINC1	A0A024R944;A0A2S0BDD1;P01008	A0A024R944;A0A2S0BDD1;P01008	SERPINC1;ATIII-R2;SERPINC1	Serpin peptidase inhibitor, clade C (Antithrombin), member 1, isoform CRA_a;Antithrombin III isoform;Antithrombin-III	A0A024R944_HUMAN;A0A2S0BDD1_HUMAN;ANT3_HUMAN	98	2570648	3.05087e+06	5889485	6.85006e+06	6367442	3.78456e+06	5.50385e+06	1.2706e+06	5.84609e+06	3.11151e+06	6093144	3.57293e+06	6.46506e+06	5741408	5777798	4.68382e+06	6429419	3.34654e+06	4604619	7224246	5499311	4721861	5.33413e+06	2.26612e+06	7452394	3.60922e+06	6383134	3291614	3.57731e+06	4733999	4.83511e+06	5.5248e+06	8.18906e+06	10742341	7.04719e+06	6.43844e+06	2.70443e+06	5973553	7510516	6804768	3860387
A0A024R9J3	Collectin sub-family member 10 (C-type lectin), isoform CRA_a	COLEC10	A0A024R9J3;Q9Y6Z7	A0A024R9J3;Q9Y6Z7	COLEC10	Collectin sub-family member 10 (C-type lectin), isoform CRA_a;Collectin-10	A0A024R9J3_HUMAN;COL10_HUMAN	5	6848956	365831	6.03338e+06	151793		11024486	7.49008e+06	274402	80271600	263502	168851		3.95591e+06	2599855		192512			149255			172862	170317	339518	156738	547585	163619	147250	247682		5.53345e+06	142023	10647073		231760		300700			10025469
A0A024RAB6	Heparan sulfate proteoglycan 2 (Perlecan), isoform CRA_b	HSPG2	A0A024RAB6;P98160	A0A024RAB6;P98160	HSPG2	Heparan sulfate proteoglycan 2 (Perlecan), isoform CRA_b;Basement membrane-specific heparan sulfate proteoglycan core protein	A0A024RAB6_HUMAN;PGBM_HUMAN	18	38692.4	83226.7		46633.2		39695.8		73903	5221.72	21650.9	17607.4	48537.5	135865	50413.7	57650.7	40569.1	48419.9		68934.6	163425	69252.7	77590.2	51496.7	81947.9	33150.5	136278	37117.6	84184.5	88469	64685.6	64023.8	56916.5	36609.8	49972.9	49594	54136.6	78343.5	60653.3	47712	42734.5	40601.9
A0A024RAB7	UDP-galactose-4-epimerase, isoform CRA_b	GALE	A0A024RAB7;A0A384NL38;Q14376;Q5QPP1;Q5QPP3;Q5QPP4	A0A024RAB7;A0A384NL38;Q14376;Q5QPP1;Q5QPP3;Q5QPP4	GALE;;GALE;GALE;GALE;GALE	UDP-galactose-4-epimerase, isoform CRA_b;UDP-glucose 4-epimerase;UDP-glucose 4-epimerase;UDP-glucose 4-epimerase (Fragment);UDP-glucose 4-epimerase (Fragment);UDP-glucose 4-epimerase (Fragment)	A0A024RAB7_HUMAN;A0A384NL38_HUMAN;GALE_HUMAN;Q5QPP1_HUMAN;Q5QPP3_HUMAN;Q5QPP4_HUMAN	1	4.04113e+06	3.45506e+06	6151429	6.36775e+06	21752624	7208641	5.12341e+06	4.06084e+06	7647204	3163694	5.42317e+06	3.85385e+06	5107126	4.00556e+06	8871881	4.45291e+06	6854656		5446538	4150574	4.74952e+06	3826061	3.58787e+06	2724996	4.33186e+06	2.0759e+06	3930421	2.6687e+06	2.44456e+06	3.41802e+06	5.20331e+06	4.92119e+06	7.04185e+06	5969324	5.885e+06	4.80476e+06	3.3618e+06	7.3487e+06	5.91999e+06	5.34792e+06	4.18516e+06
A0A024RAB9	Adiponectin A	ADIA	A0A024RAB9;A0A0A0MSV6;D6R934;P02746	A0A024RAB9;A0A0A0MSV6;D6R934;P02746	ADIA;C1QB;C1QB;C1QB	Adiponectin A;Complement C1q subcomponent subunit B (Fragment);Complement C1q subcomponent subunit B;Complement C1q subcomponent subunit B	A0A024RAB9_HUMAN;A0A0A0MSV6_HUMAN;D6R934_HUMAN;C1QB_HUMAN	22	25922130	27910026	5.96822e+06	6.96399e+06	8296805	19577070	7.89367e+06	34669240	5031090	38137536	9918566	6180764	8.17398e+06	5767153	25238576	6.69485e+06	8702274	34946896	8513794	5.04307e+06	6.84839e+06	17717228	8.08333e+06	30062202	5796107	41647776	7.82366e+06	5.11786e+06	33423112	9533254	1.55201e+07	6.82276e+06	7.59678e+06	8887398	6.90776e+06	6339983	22870322	7699841	7746375	5.44573e+06	14092627
A0A024RB87	RAP1B, member of RAS oncogene family, isoform CRA_a	RAP1B	A0A024RB87;E7ESV4;F5H7Y6;P61224	A0A024RB87;E7ESV4;F5H7Y6;P61224	RAP1B	RAP1B, member of RAS oncogene family, isoform CRA_a;Ras-related protein Rap-1b (Fragment);Ras-related protein Rap-1b;Ras-related protein Rap-1b	A0A024RB87_HUMAN;E7ESV4_HUMAN;F5H7Y6_HUMAN;RAP1B_HUMAN	14	139768	715414		641895	411938	1.77394e+06	249777	624033				483962		739914	853178	750906			281916			280162	176697		422928		231862	397943	288510	1.8717e+06	596655	796990		323877	90588.8	346377	1.18996e+06		424716	413341	771501
A0A024RBS0	RNA helicase	DDX55	A0A024RBS0;B4DVE4;F5H5U2;Q8NHQ9;Q8TEC9	A0A024RBS0;B4DVE4;F5H5U2;Q8NHQ9;Q8TEC9	DDX55;;DDX55;DDX55;	RNA helicase;cDNA FLJ56793, highly similar to Homo sapiens DEAD (Asp-Glu-Ala-Asp) box polypeptide 55 (DDX55), mRNA;RNA helicase;ATP-dependent RNA helicase DDX55;cDNA FLJ23639 fis, clone CAS11535	A0A024RBS0_HUMAN;B4DVE4_HUMAN;F5H5U2_HUMAN;DDX55_HUMAN;Q8TEC9_HUMAN	1	55162312	43169728	118233224	167991280	82330976	63564452	108621584	41113624	100757624	62047364	137619408	78200184	152019312	104205024	58459796	107494912	148552016	44604184	138957040	74103352	141879024	75173168	91084968	45602736	126846120	46724300	103239808	58121356	51239540	63670440	8.9693e+07	110659688	183695584	165984768	139694080	141025408	64367952	173580672	149581248	150755376	77258976
A0A024RDS2	Periostin, osteoblast specific factor, isoform CRA_c	POSTN	A0A024RDS2;A0A024RDT5;B1ALD9;C0IMJ3;Q15063	A0A024RDS2;A0A024RDT5;B1ALD9;C0IMJ3;Q15063	POSTN;POSTN;POSTN;;POSTN	Periostin, osteoblast specific factor, isoform CRA_c;Periostin, osteoblast specific factor, isoform CRA_a;Periostin;Periostin isoform thy6;Periostin	A0A024RDS2_HUMAN;A0A024RDT5_HUMAN;B1ALD9_HUMAN;C0IMJ3_HUMAN;POSTN_HUMAN	4			2898847	4.23589e+06		71370.5	4.66848e+06		1.74586e+06		30959.1	4.1145e+06		5.50285e+06	2.20886e+06	4360252	61092.4		1.85892e+06		43797.2	2920122			68870.8	4503017	2.58165e+06	2.1712e+06	1.32196e+06	2646812	2.40077e+06	62259.8	56641.7	64810.8	1.44144e+06	4618.35			48784.2		3026817
A0A068LL56	Ig heavy chain variable region (Fragment)		A0A068LL56	A0A068LL56		Ig heavy chain variable region (Fragment)	A0A068LL56_HUMAN	1				63680.4	170600		175836		168578		251241	125176		153347	311375	217080	86724.3	237214	89419.4	139477		204400	119099			1313803	162608	64375.9	333308	134936	226114		80673.2	99390.2	159323	104008	160865				165468
A0A068LN03	Ig heavy chain variable region (Fragment)		A0A068LN03	A0A068LN03		Ig heavy chain variable region (Fragment)	A0A068LN03_HUMAN	3	603646		381024			715744	1.22322e+06		936874	609826	891193	647107	372456	794268	880025	243648	131390		502337	308845	977736	408784	415962	464233	295155	245520	383652	445433	1.87749e+06	1.38643e+06	645680	904404		166846	429872	264833	324109	361361	819708	343393	330525
A0A068LRW4	Ig heavy chain variable region (Fragment)		A0A068LRW4	A0A068LRW4		Ig heavy chain variable region (Fragment)	A0A068LRW4_HUMAN	1	71029.7		208321	720838	362351	144275	118423		185973	144434	407959	94695	207402	96288.6	204502	214776	116301		48533.5		279751	33487.6	45868.3	82168.1	229748	121233	122689	38839.3	112360	218178	178093	189384			77897.1	210215	140951	479513	140093		267343
A0A075B6H7	Probable non-functional immunoglobulin kappa variable 3-7	IGKV3-7	A0A075B6H7	A0A075B6H7	IGKV3-7	Probable non-functional immunoglobulin kappa variable 3-7	KV37_HUMAN	2	1.10557e+06		2.94833e+06	605865	423895		1928161	1.02146e+06	1.11973e+06		1425530	550078	1.68103e+06	762289					1674986	1.17393e+06	930107	1.81285e+06	846097	1.63283e+06	2344339	1.06977e+06	1.13846e+06	857417			1.28823e+06	2214979			1.56877e+06	552995		1.62583e+06	547173	674750	1.9899e+06
A0A075B6I0	Immunoglobulin lambda variable 8-61	IGLV8-61	A0A075B6I0;A0A5C2FY00;A0A5C2FZD1;A0A5C2G224;A0A5C2GKZ6;A0A5C2GNP8;A0A5C2GTL7;A0A5C2GU70;A0A5C2GV40;A0A5C2H0K2;A0A5C2H228;Q5NV62	A0A075B6I0;A0A5C2FY00;A0A5C2FZD1;A0A5C2G224;A0A5C2GKZ6;A0A5C2GNP8;A0A5C2GTL7;A0A5C2GU70;A0A5C2GV40;A0A5C2H0K2;A0A5C2H228;Q5NV62	IGLV8-61;;;;;;;;;;;V3-4	Immunoglobulin lambda variable 8-61;IGL c1841_light_IGLV8-61_IGLJ3 (Fragment);IGL c2321_light_IGLV8-61_IGLJ3 (Fragment);IGL c3192_light_IGLV8-61_IGLJ3 (Fragment);IG c579_light_IGLV8-61_IGLJ3 (Fragment);IG c202_light_IGLV8-61_IGLJ3 (Fragment);IG c83_light_IGLV8-61_IGLJ3 (Fragment);IG c951_light_IGLV8-61_IGLJ3 (Fragment);IG c653_light_IGLV8-61_IGLJ2 (Fragment);IG c1468_light_IGLV8-61_IGLJ2 (Fragmen…	LV861_HUMAN;A0A5C2FY00_HUMAN;A0A5C2FZD1_HUMAN;A0A5C2G224_HUMAN;A0A5C2GKZ6_HUMAN;A0A5C2GNP8_HUMAN;A0A5C2GTL7_HUMAN;A0A5C2GU70_HUMAN;A0A5C2GV40_HUMAN;A0A5C2H0K2_HUMAN;A0A5C2H228_HUMAN;Q5NV62_HUMAN	8	20208924	4.65493e+06	8914409	5584031	8096539	5830329	5.06788e+06	3.92215e+06	5150156	2.15656e+06	4253887	9988265	7311101	5466471	10745773	4.10338e+06	5.82463e+06	5.40194e+06	4.03113e+06	3.93923e+06	4.47521e+06	3.60107e+06	5689547	3.99313e+06	5.20053e+06	13553004	5.43527e+06	3.46841e+06	4803028	8508864	6.31266e+06	4.15794e+06	19278502	3.82695e+06	5297202	3.60422e+06	3.67232e+06	8493609	4.28953e+06	4880508	6385823
A0A075B6I1	Immunoglobulin lambda variable 4-60	IGLV4-60	A0A075B6I1;Q5NV79	A0A075B6I1;Q5NV79	IGLV4-60;V5-4	Immunoglobulin lambda variable 4-60;V5-4 protein (Fragment)	LV460_HUMAN;Q5NV79_HUMAN	3	770901	586759	435287	327329	177670	36654.2	341865			800810	201956	157150	481452	317858	493859	75198.8	146412	488370	45810.2	838474	154388	891213	1.04354e+06	452177	80887.5	168144	234581	121848	206207	1.80812e+06	424461			175519	383160	445762	422858				732284
A0A075B6R2	Immunoglobulin heavy variable 4-4	IGHV4-4	A0A075B6R2	A0A075B6R2	IGHV4-4	Immunoglobulin heavy variable 4-4	HV404_HUMAN	4	1.67872e+06	1313233	1.68781e+06	457370	1724879	1.05038e+06	1.2221e+06	1.23518e+06	677011	811981	695054	263533	1.20331e+06	1.33006e+06	3128426	1.1648e+06	964563	729647	995575	1.11006e+06	825095	721445	558525	1.73603e+06	648029	2.17876e+06	1.68788e+06	728743	1.68763e+06	2.86541e+06	1.23604e+06	627866	596098	767738	1.37255e+06	905317	2.32936e+06	802270	156290	227314	386803
A0A075B6S9	Probable non-functional immunoglobulinn kappa variable 1-37	IGKV1-37	A0A075B6S9;P0DSN7	A0A075B6S9;P0DSN7	IGKV1-37;IGKV1D-37	Probable non-functional immunoglobulinn kappa variable 1-37;Probable non-functional immunoglobulinn kappa variable 1D-37	KV137_HUMAN;KVD37_HUMAN	2	816955	783538	910957	743187		1.32062e+06	1.49829e+06	844931	1.06108e+06	516557	330693	684810	1.90484e+06	1.11045e+06		1.56377e+06	748389	960214	483388	904028	1.41108e+06	1.15525e+06	957762	1.08197e+06	1.11797e+06	938142	391313	1686268	675695	590418	971163	443051	1510055	631238	840944	848488	798696	1.7536e+06	1196645	858199	1.20298e+06
A0A087WSY5	Carboxypeptidase B2	CPB2	A0A087WSY5;Q96IY4	A0A087WSY5;Q96IY4	CPB2	Carboxypeptidase B2	A0A087WSY5_HUMAN;CBPB2_HUMAN	23	669878	599081	645620	619975	852930	935130	753379	461231	659314	702204	768862	376701	700670	647759	784610	658966	803818	555314	486638	1.72155e+06	717079	745195	604252	454756	539646	915777	520659	553018	815208	873859	704769	1.16596e+06	649540	741438	711388	586266	1.03051e+06	513203	825577	887635	895016
A0A087WVQ9	Elongation factor 1-alpha 1	EEF1A1	A0A087WVQ9;A0A4D5RAC7;A0A4D5RAC9;A0A4D5RAN2;A8K9C4;B4DNE0;P68104;Q53G85;Q53GE9;Q53HM9;Q53HQ7;Q5VTE0;Q6IPN6;Q6IPS9;Q6IPT9	A0A087WVQ9;A0A4D5RAC7;A0A4D5RAC9;A0A4D5RAN2;A8K9C4;B4DNE0;P68104;Q53G85;Q53GE9;Q53HM9;Q53HQ7;Q5VTE0;Q6IPN6;Q6IPS9;Q6IPT9	EEF1A1;;;;;;EEF1A1;;;;;EEF1A1P5;EEF1A1;EEF1A1;EEF1A1	Elongation factor 1-alpha 1;Tr-type G domain-containing protein;Elongation factor 1-alpha;Tr-type G domain-containing protein;Elongation factor 1-alpha;cDNA FLJ52573, highly similar to Elongation factor 1-alpha 1;Elongation factor 1-alpha 1;Elongation factor 1-alpha (Fragment);Elongation factor 1-alpha (Fragment);Elongation factor 1-alpha (Fragment);Elongation factor 1-alpha (Fragment);Putative e…	A0A087WVQ9_HUMAN;A0A4D5RAC7_HUMAN;A0A4D5RAC9_HUMAN;A0A4D5RAN2_HUMAN;A8K9C4_HUMAN;B4DNE0_HUMAN;EF1A1_HUMAN;Q53G85_HUMAN;Q53GE9_HUMAN;Q53HM9_HUMAN;Q53HQ7_HUMAN;EF1A3_HUMAN;Q6IPN6_HUMAN;Q6IPS9_HUMAN;Q6IPT9_HUMAN	9			116345		475416		25637.9		2273784			199547			1.11568e+06	200392		557299	2651684	294364		973890	100198	153431			1.47921e+06	110250		1.02873e+06	734741	232928			627159						559174
A0A087WWD1	Zinc finger protein 814	ZNF814	A0A087WWD1;B7Z6K7;M0QY74;M0QYA7;M0QYL6;M0QZ45;M0QZ64;M0R066;M0R0R0	A0A087WWD1;B7Z6K7;M0QY74;M0QYA7;M0QYL6;M0QZ45;M0QZ64;M0R066;M0R0R0	ZNF814	Zinc finger protein 814	A0A087WWD1_HUMAN;ZN814_HUMAN;M0QY74_HUMAN;M0QYA7_HUMAN;M0QYL6_HUMAN;M0QZ45_HUMAN;M0QZ64_HUMAN;M0R066_HUMAN;M0R0R0_HUMAN	1	26564398	22426618	68799224	43398316	33290686	30691316	58880516	14892909	53588356	29462512	41072272	43870148	40109392	56336984	27322852	48370500	37188364	20711206	60763352	35560228	39427388	33164296	35913160	20227524	57146528	24948238	44724168	35489104	24217824	31093406	3.79884e+07	55374532	51298796	48393780	39419844	43116316	31560078	49826332	41519828	42448364	42434880
A0A087WWQ5	Arrestin-C	ARR3	A0A087WWQ5;P36575	A0A087WWQ5;P36575	ARR3	Arrestin-C	A0A087WWQ5_HUMAN;ARRC_HUMAN	1	822396	903061	795515	1.18584e+06	510739	398726		1.15647e+06		838097	1393990	628508	941468	847770	443751	822567	984733	836446			711899	213248		757354	519548	692281		602611	702728	363724	753061	644136	1.01535e+06	779560	829874	1.1054e+06	556343		763919	922223	307807
A0A087WWT3	Serum albumin	ALB	A0A087WWT3	A0A087WWT3	ALB	Serum albumin	A0A087WWT3_HUMAN	4	14940538	4351983	849041	1.22285e+06	1.73498e+06	2208869	5.16408e+06	6.78657e+06	1.89794e+06	2702190	998156	770126	593690	744543		887534	1.08436e+06	1698551	978055	1.20898e+06	1.00179e+06	478452	619927	423166	875125	287512	789266	715164		302824	2.01129e+06	723623	1.47841e+06	1.536e+06	1.45769e+06	1.46226e+06	436892	531036	788505	808039	1.11425e+06
A0A087X0I0	Tenascin-X	TNXB	A0A087X0I0;A0A140T8Y3;A0A140T8Z8;A0A140T902;A0A140T9C0;A0A140T9L7;A0A140TA33;A0A140TA41;A0A140TA52;A0A3B3ISX9;P22105	A0A087X0I0;A0A140T8Y3;A0A140T8Z8;A0A140T902;A0A140T9C0;A0A140T9L7;A0A140TA33;A0A140TA41;A0A140TA52;A0A3B3ISX9;P22105	TNXB	Tenascin-X;Tenascin-X;Tenascin-X (Fragment);Tenascin-X;Tenascin-X;Tenascin-X (Fragment);Tenascin-X;Tenascin-X;Tenascin-X;Tenascin-X;Tenascin-X	A0A087X0I0_HUMAN;A0A140T8Y3_HUMAN;A0A140T8Z8_HUMAN;A0A140T902_HUMAN;A0A140T9C0_HUMAN;A0A140T9L7_HUMAN;A0A140TA33_HUMAN;A0A140TA41_HUMAN;A0A140TA52_HUMAN;A0A3B3ISX9_HUMAN;TENX_HUMAN	10	126250	158569	35158.6	67417.3		117207	56170.7	59718.9	124354	197952	117609	249706	78899.2	82129						164514	68714	210951	119291	150219	111910	111481		111350	157756	123530	121776	74660.8	315833	25196.7	207688	437322	119787	103414	153969	46620	165886
A0A087X106	Keratin, type II cuticular Hb1	KRT81	A0A087X106;A0JNT2;A8K872;B4DN72;O43790;P78385;Q14533	A0A087X106;A0JNT2;A8K872;B4DN72;O43790;P78385;Q14533	KRT81;KRT83;;;KRT86;KRT83;KRT81	Keratin, type II cuticular Hb1;KRT83 protein;cDNA FLJ77849, highly similar to Homo sapiens keratin, hair, basic, 6 (monilethrix) (KRTHB6), mRNA;cDNA FLJ55910, highly similar to Keratin, type II cuticular Hb6;Keratin, type II cuticular Hb6;Keratin, type II cuticular Hb3;Keratin, type II cuticular Hb1	A0A087X106_HUMAN;A0JNT2_HUMAN;A8K872_HUMAN;B4DN72_HUMAN;KRT86_HUMAN;KRT83_HUMAN;KRT81_HUMAN	3	837701	623033	1.06266e+06	1.26349e+06	1.21346e+06	1.08562e+06	1.14189e+06	1.25078e+06	1.3012e+06	1.08771e+06	1.39319e+06	1.34916e+06	14585087	1.54319e+06	1.42173e+06	1439572	1.18651e+06	1236259	2.10484e+06	3625227	1.94212e+06	1.51127e+06	1.84182e+06	1.14123e+06	2.10448e+06	1.41652e+06	2228238	3579559	2.6583e+06	3.61042e+06	2.09288e+06	1.0209e+06	1.07705e+06	1805922	1608109	1646267	1.45377e+06	17779886	1.6816e+06	6.39384e+06	1.62948e+06
A0A087X1J7	Glutathione peroxidase	GPX3	A0A087X1J7;P22352	A0A087X1J7;P22352	GPX3	Glutathione peroxidase;Glutathione peroxidase 3	A0A087X1J7_HUMAN;GPX3_HUMAN	10	961576	1.10423e+06	696654	542528	596978	987158	338530	183261	610609	457298	413291	727032	308926	566782	362482	342416	687998	392863	412142	1.29101e+06	378747	2.19701e+06	482500	414894	711116	1.24818e+06	147432	161327	1.00691e+06	1293263	667505	614920	138105	414314	206018	222071	713707	306595	175406	418068	1.47371e+06
A0A096LPE2	SAA2-SAA4 readthrough	SAA2-SAA4	A0A096LPE2	A0A096LPE2	SAA2-SAA4	SAA2-SAA4 readthrough	A0A096LPE2_HUMAN	17	4336966	3293195	8488953	6.57632e+06	7.88409e+06	4076809	8288120	2.16766e+06	11053329	3307522	7.42193e+06	9659811	6126720	9623794	6772988	12455641	8.36185e+06	4628005	7.50812e+06	6905258	7.11438e+06	3.98779e+06	6945481	3.78873e+06	6404745	4.12425e+06	6.56724e+06	10036805	5.50724e+06	6.93689e+06	6.67835e+06	9560638	7166625	6.19619e+06	4680065	7109486	4461824	7.73923e+06	5509166	5409231	4.78365e+06
A0A0A0MRA3	Titin	TTN	A0A0A0MRA3;A0A0A0MTS7;C0JYZ2;D3DPF9;D3DPG0;Q8WZ42	A0A0A0MRA3;A0A0A0MTS7;C0JYZ2;D3DPF9;D3DPG0;Q8WZ42	TTN	Titin;Titin;Titin;Titin, isoform CRA_b;Titin, isoform CRA_a;Titin	A0A0A0MRA3_HUMAN;A0A0A0MTS7_HUMAN;C0JYZ2_HUMAN;D3DPF9_HUMAN;D3DPG0_HUMAN;TITIN_HUMAN	3	1518874	2.25595e+06	3.45067e+06		2.09317e+06	1.72029e+06	1.94314e+06	2.78023e+06	3.28891e+06	3857194	407000	2.1182e+06		2.4847e+06	1.79766e+06	4717331	226017	1.44234e+06	2.14792e+06	1.64312e+06		1.6815e+06	1.51779e+06	2.71367e+06	2011610	1.75482e+06	2.13294e+06	2.18815e+06	883629	779549	2.05764e+06	10287204			544765	2.21353e+06	1.76623e+06				2.42245e+06
A0A0A0MRJ7	Coagulation factor V	F5	A0A0A0MRJ7;P12259	A0A0A0MRJ7;P12259	F5	Coagulation factor V	A0A0A0MRJ7_HUMAN;FA5_HUMAN	92	655558	889838	242781	159980	254008	1.05226e+06	230283	1.2783e+06	300838	831443	173294	157734	187835	266362	626703	307608	165055	623438	279190	337345	129118	303156	345936	740884	281434	611456	357238	254018	568372	855961	448914	350719	206811	212568	215131	161193	695949	147393	160276	129851	274060
A0A0A0MS14	Immunoglobulin heavy variable 1-45	IGHV1-45	A0A0A0MS14	A0A0A0MS14	IGHV1-45	Immunoglobulin heavy variable 1-45	HV145_HUMAN	2	129636	81497.9	1.86651e+06	3.59149e+06	903074	1689782	1237932	229234	850776	1.43196e+06	866738	2.60411e+06	957862	298991	1.28327e+06	190204	3.14903e+06		241182	839586	644112	243044	283775	426029	917920	215076	321156	755444	181816	577856	931348	1.59896e+06	448726	335453	745290	562856	399262	606104	661770	1.04173e+06	182410
A0A0A0MSI0	Peroxiredoxin-1 (Fragment)	PRDX1	A0A0A0MSI0;A0A384NPQ2;B2R4P2;Q06830	A0A0A0MSI0;A0A384NPQ2;B2R4P2;Q06830	PRDX1;;;PRDX1	Peroxiredoxin-1 (Fragment);Epididymis secretory sperm binding protein;cDNA, FLJ92164, highly similar to Homo sapiens peroxiredoxin 1 (PRDX1), mRNA;Peroxiredoxin-1	A0A0A0MSI0_HUMAN;A0A384NPQ2_HUMAN;B2R4P2_HUMAN;PRDX1_HUMAN	6	332345	515143	153637	246913	198575	345046	137528	787865	238339	720798	344714	94214.7	122144	244754	268327	461215		120148	290338	589649	8723706	764596			98625.1	229175	115412	251609	306319	166127	624713	141358		735786	387882	338614	317662	300597	310356	417845	185453
A0A0B4J1Y8	Immunoglobulin lambda variable 9-49	IGLV9-49	A0A0B4J1Y8;A0A5C2G1P0;A0A5C2G2E7;A0A5C2G709;A0A5C2GJ77;A0A5C2GM06;A0A5C2GS02;A0A5C2GXQ3;A2MYC8;Q8TBD0	A0A0B4J1Y8;A0A5C2G1P0;A0A5C2G2E7;A0A5C2G709;A0A5C2GJ77;A0A5C2GM06;A0A5C2GS02;A0A5C2GXQ3;A2MYC8;Q8TBD0	IGLV9-49;;;;;;;;V5-2;	Immunoglobulin lambda variable 9-49;IGL c253_light_IGLV9-49_IGLJ2 (Fragment);IGL c2125_light_IGLV9-49_IGLJ2 (Fragment);IGL c3487_light_IGLV9-49_IGLJ2 (Fragment);IG c1204_light_IGLV9-49_IGLJ2 (Fragment);IG c1101_light_IGLV9-49_IGLJ2 (Fragment);IG c77_light_IGLV9-49_IGLJ2 (Fragment);IG c1733_light_IGLV9-49_IGLJ3 (Fragment);V5-2 protein (Fragment);Ig-like domain-containing protein (Fragment)	LV949_HUMAN;A0A5C2G1P0_HUMAN;A0A5C2G2E7_HUMAN;A0A5C2G709_HUMAN;A0A5C2GJ77_HUMAN;A0A5C2GM06_HUMAN;A0A5C2GS02_HUMAN;A0A5C2GXQ3_HUMAN;A2MYC8_HUMAN;Q8TBD0_HUMAN	4	1.06254e+06	627409	978834	1.36422e+06	1.12856e+06	1.24939e+06	23652.6	763322	828202	1.046e+06	948643	1076301	1.99166e+06	1.54996e+06	687995	9802.22	1.67707e+06	883172	555793	722180	1.31888e+06	837495	7721.54	1.95934e+06		833402	1.49249e+06	606994	1.21634e+06	765794	972868	832684	731817	1.58967e+06	1.32101e+06	594338	1.33179e+06	1.48068e+06	258887	719984	1.1749e+06
A0A0B4J2B5	Immunoglobulin heavy variable 3/OR16-9 (non-functional) (Fragment)	IGHV3OR16-9	A0A0B4J2B5	A0A0B4J2B5	IGHV3OR16-9	Immunoglobulin heavy variable 3/OR16-9 (non-functional) (Fragment)	A0A0B4J2B5_HUMAN	3	862606	655531	2.13715e+06	199952	398115	871793	1.38244e+06	1103926	1.3395e+06	845267	201708	1.98484e+06	1.69851e+06	307314	891150	64300.8	392384	431763	1335683	804678	874886	1.08552e+06	979984	481528	1.36555e+06	878152	1.14806e+06	1705631	1049111	930107	946905	857208	1.12177e+06	929749	656818	466638	1.18746e+06	504520	495737	506101	1.18897e+06
A0A0C4DGB6	Serum albumin	ALB	A0A0C4DGB6	A0A0C4DGB6	ALB	Serum albumin	A0A0C4DGB6_HUMAN	2	664319	761499	1.82557e+06	1.35232e+06	729281	1.40542e+06	1.59859e+06	875377	1.40963e+06	1.07947e+06	1.83352e+06	892798	1631960	958643	927201	1693750	1737881	789364	2728864	1.66108e+06	536861	1.54942e+06	1.36976e+06	922139	2.09351e+06	1.38435e+06	1.95908e+06	880455	672696	1.4525e+06	1.31258e+06	1.59597e+06	1.57389e+06	2.13695e+06	743205	1.31291e+06	965398	1.41974e+06	1.98128e+06	1.28651e+06	1.70233e+06
A0A0C4DGZ8	Glycoprotein Ib (Platelet), alpha polypeptide	GP1BA	A0A0C4DGZ8;A0A193AU54;A0A193AUV8;A5CKE2;E0D852;E0D853;E0D854;L7UV37;L7UYB8;P07359	A0A0C4DGZ8;A0A193AU54;A0A193AUV8;A5CKE2;E0D852;E0D853;E0D854;L7UV37;L7UYB8;P07359	GP1BA	Glycoprotein Ib (Platelet), alpha polypeptide;Mutant platelet membrane glycoprotein Ib-alpha;Platelet membrane glycoprotein Ib-alpha;Platelet glycoprotein Ib alpha (Fragment);Platelet glycoprotein Ib alpha polypeptide type 2;Platelet glycoprotein Ib alpha polypeptide type 3;Platelet glycoprotein Ib alpha polypeptide type 4;Glycoprotein Ib alpha polypeptide A1562T1563 deletion mutant;Glycoprotein …	A0A0C4DGZ8_HUMAN;A0A193AU54_HUMAN;A0A193AUV8_HUMAN;A5CKE2_HUMAN;E0D852_HUMAN;E0D853_HUMAN;E0D854_HUMAN;L7UV37_HUMAN;L7UYB8_HUMAN;GP1BA_HUMAN	10	308865	504361	21564.1	74329.6	233022	539624	38765.6	534081	6731.02	283786	57759.2	56476.4	30763	101511	344867	86068.8		595401	47929.6	98673	38119.9	183677	41884.1	388764	167621	814247	28677.5	59533.9	347450	359377	220480	153342	47777.2	56727.8	63354.6	53757.5	624050	28058.4	91215.3	62950.3	206986
A0A0C4DH36	Probable non-functional immunoglobulin heavy variable 3-38	IGHV3-38	A0A0C4DH36	A0A0C4DH36	IGHV3-38	Probable non-functional immunoglobulin heavy variable 3-38	HV338_HUMAN	1	586828	375739	1.55651e+06	1.19726e+06	481079	1.00972e+06	268989	689938	1.20148e+06	394746	732245	613544	1.13961e+06	395629	309591	582664	138460	515771	676442	697108	1.59667e+06	229689	516465	651779	2413122	606366	489942	271946	848057	73563.3	708698	195863	918299	1.10017e+06	668588	383617	137637	1.16959e+06	1592022	1.27041e+06	477184
A0A0C4DH39	Immunoglobulin heavy variable 1-58	IGHV1-58	A0A0C4DH39;A0A5C2G6L5;A0A5C2GB85;A0A5C2GI82	A0A0C4DH39;A0A5C2G6L5;A0A5C2GB85;A0A5C2GI82	IGHV1-58;;;	Immunoglobulin heavy variable 1-58;IGH c610_heavy__IGHV1-58_IGHD6-19_IGHJ2 (Fragment);IGH c495_heavy__IGHV1-58_IGHD3-3_IGHJ6 (Fragment);IG c910_heavy_IGHV1-58_IGHD3-10_IGHJ6 (Fragment)	HV158_HUMAN;A0A5C2G6L5_HUMAN;A0A5C2GB85_HUMAN;A0A5C2GI82_HUMAN	1	497431	827562		447189			1.11985e+06	951922	566549	659464		509976	273220	441166		492871	400133		638108			388168	817979			488453	736639			509292	598110		294655	495430	535220	720863	378463	177176	1.00585e+06	961972
A0A0C4DH43	Immunoglobulin heavy variable 2-70D	IGHV2-70D	A0A0C4DH43	A0A0C4DH43	IGHV2-70D	Immunoglobulin heavy variable 2-70D	HV70D_HUMAN	10	4525018	1.90418e+06	3.66851e+06	669884	645036	1.45521e+06	2.43695e+06	478707	2.22786e+06	2.24785e+06	1.76932e+06	804008	2110815	3.56362e+06	2.37855e+06	458270	3.25174e+06	2.9386e+06	283044	2.17779e+06	3.90974e+06	836600	3.08607e+06	755863	1992456	484010	1.1856e+06	1.98175e+06	451556	1613985	1.87642e+06	385243	3.0603e+06	4.99704e+06	378883	515705	1.88506e+06	1.83012e+06	2.9019e+06	2247970	735846
A0A0C4DH63	T cell receptor gamma joining P (Fragment)	TRGJP	A0A0C4DH63	A0A0C4DH63	TRGJP	T cell receptor gamma joining P (Fragment)	A0A0C4DH63_HUMAN	1	660174			590148		767826	938523		531078		1.36147e+06	989628	2.70553e+06	781262	709736	160264	831249		513953	672526	1.17147e+06	842133		1.21577e+06	937922	860447	528745	1206582	750210	817308	893215			1.74373e+06	1.08768e+06		995408	1.56638e+06	1.6045e+06	1.25298e+06
A0A0F7T6Q1	IGHV1-2 protein (Fragment)	IGHV1-2	A0A0F7T6Q1;A0A5C2GUU1	A0A0F7T6Q1;A0A5C2GUU1	IGHV1-2;	IGHV1-2 protein (Fragment);IG c1281_heavy_IGHV1-2_IGHD3-22_IGHJ4 (Fragment)	A0A0F7T6Q1_HUMAN;A0A5C2GUU1_HUMAN	6	1.52856e+06	1.30098e+06	1.84651e+06	1.98877e+06	2.29555e+06	1.41442e+06	1.88455e+06	4422984	3.80889e+06	2385261	2.04645e+06	2.29029e+06	1148621	1289148	815499	2566307	2.0681e+06	4.02026e+06	3510463	5294850	2524364	1.93141e+06	2.0352e+06	1.42552e+06	2.80367e+06	2.28763e+06	1.89677e+06	2.41739e+06	1.86326e+06	2434330	2.3182e+06	1.85996e+06	1.63064e+06	2.01567e+06	3074215	2.74845e+06	3.2671e+06	503716	714014	1.49591e+06	2.13413e+06
A0A0F7T8B3	IGHV5-51 protein (Fragment)	IGHV5-51	A0A0F7T8B3	A0A0F7T8B3	IGHV5-51	IGHV5-51 protein (Fragment)	A0A0F7T8B3_HUMAN	1				324392		834442	374705	1.41272e+06		785116	496278	398442	368059	188970		290149	1.47611e+06	934257	1.00608e+06		764454	682327					638487	291475	766866		668519	269481		274976	686792		797448		395859	360669	381005
A0A0F7T931	IGHV4-39 protein (Fragment)	IGHV4-39	A0A0F7T931	A0A0F7T931	IGHV4-39	IGHV4-39 protein (Fragment)	A0A0F7T931_HUMAN	1	5.00066e+06	5334809	6.3731e+06	201969	4733858	594542	6.05276e+06	1.03473e+06	5.0252e+06	3460756	289535	17528474	6.98849e+06	12239982	3915886	3.12406e+06	356773	3.22591e+06		3.82564e+06	970102	452013	256502	254663	8023270	1.36036e+06	615626	245712	4.45707e+06	3158816	3.76211e+06	6223712	1.53861e+06	403233	2.53439e+06	12354787	2.58406e+06	9901896	6.10126e+06	10020024	271336
A0A0F7TC28	IGHV4-4 protein (Fragment)	IGHV4-4	A0A0F7TC28	A0A0F7TC28	IGHV4-4	IGHV4-4 protein (Fragment)	A0A0F7TC28_HUMAN	1	121355	59428.5			157602	176835	495827	106742	139665	88316.7	283737	420135	503749	379644	169768					97039.9	541346	218840			414462	166404	424497	178934		150385	252129	281472	315523					371841	92238.8		66518.3
A0A0M3KKW6	Fab Hu 15C1 Heavy chain		A0A0M3KKW6	A0A0M3KKW6		Fab Hu 15C1 Heavy chain	A0A0M3KKW6_HUMAN	2	678688	3629911	2.07872e+06	850865	1455986	779094	2950693	884320	2.56059e+06	1.7965e+06	1.79374e+06	1.65752e+06	1.39321e+06	1.62211e+06	898433	1.36446e+06	1.36734e+06	1.65263e+06	3.15469e+06	297119	1.11182e+06	741993	809083	1.09408e+06	946368	294416	1.59668e+06	1.3345e+06	1.67069e+06	408259	1.42915e+06	444490	828443	588515	961186	1121439	1.3757e+06	1.91294e+06	743089	1.08842e+06	826556
A0A0S2Z3D5	Apolipoprotein E isoform 1 (Fragment)	APOE	A0A0S2Z3D5;P02649	A0A0S2Z3D5;P02649	APOE	Apolipoprotein E isoform 1 (Fragment);Apolipoprotein E	A0A0S2Z3D5_HUMAN;APOE_HUMAN	60	860841	1.10169e+06	3.51007e+06	1.59141e+06	3.54574e+06	1.49302e+06	4.01545e+06	1.6023e+06	262081	1.69598e+06	1628983	1.21765e+06	931823	2.00498e+06	3.71579e+06	1784429	1.27301e+06	2.78498e+06	1388041	758401	1.06624e+06	1.14247e+06	1.88209e+06	1.57126e+06	1.01877e+06	986244	1.11349e+06	1.20068e+06	1.13829e+06	1.05147e+06	1.64459e+06	3.2113e+06	1.1564e+06	1.03841e+06	1.11411e+06	1.89873e+06	908174	922633	847786	1.14815e+06	2229513
A0A0S2Z3F6	Cholesteryl ester transfer protein plasma isoform 1 (Fragment)	CETP	A0A0S2Z3F6;P11597	A0A0S2Z3F6;P11597	CETP	Cholesteryl ester transfer protein plasma isoform 1 (Fragment);Cholesteryl ester transfer protein	A0A0S2Z3F6_HUMAN;CETP_HUMAN	12	84073.3	215311	227853	301427		85640.4	349247		201567		114869	208024	274170	155805		350293	197395		236328		136708	174710	222900		133530	189880	238693	247982			206972	299510	263087	224614	201549	114460		218108	176382	241158	182360
A0A0S2Z3Y1	Lectin galactoside-binding soluble 3 binding protein isoform 1 (Fragment)	LGALS3BP	A0A0S2Z3Y1;Q08380	A0A0S2Z3Y1;Q08380	LGALS3BP	Lectin galactoside-binding soluble 3 binding protein isoform 1 (Fragment);Galectin-3-binding protein	A0A0S2Z3Y1_HUMAN;LG3BP_HUMAN	32	1.99363e+06	711020	530270	353139	480015	698937	315356	1.28462e+06	421725	1.99039e+06	245015	288950	284774	463528	2623530	392865	352102	3.81846e+06	270796	469324	456948	797292	637152	1.95603e+06	468277	1.82187e+06	262541	607782	2.10038e+06	500939	919922	538540	438987	362103	196550	557305	1.9332e+06	442412	310039	496203	508273
A0A0S2Z4F1	EGF containing fibulin-like extracellular matrix protein 1 isoform 1 (Fragment)	EFEMP1	A0A0S2Z4F1;A8KAJ3;Q12805	A0A0S2Z4F1;A8KAJ3;Q12805	EFEMP1;;EFEMP1	EGF containing fibulin-like extracellular matrix protein 1 isoform 1 (Fragment);cDNA FLJ77823, highly similar to Homo sapiens EGF-containing fibulin-like extracellular matrix protein 1, transcript variant 3, mRNA;EGF-containing fibulin-like extracellular matrix protein 1	A0A0S2Z4F1_HUMAN;A8KAJ3_HUMAN;FBLN3_HUMAN	22	337758	365981	818349	390758	1594986	427404	562625	333012	613674	517590	597760	543390	614008	468570	336531	642170	633867	281494	851046	577489	562431	506950	624162	567689	931210	868163	691376	809623	614990	923531	620286	780376	597761	455758	689511	559532	333263	682349	692934	514847	524082
A0A0S2Z4I5	Complement factor properdin isoform 1 (Fragment)	CFP	A0A0S2Z4I5;P27918	A0A0S2Z4I5;P27918	CFP	Complement factor properdin isoform 1 (Fragment);Properdin	A0A0S2Z4I5_HUMAN;PROP_HUMAN	16	2446313	2527933	555714	996792	1.36537e+06	2.23651e+06	868479	4279409	612473	2.95484e+06	1.17561e+06	677038	849828	931148	1.8414e+06	801849	570673	4278202	1.37046e+06	1.04517e+06	689714	2069269	1.18659e+06	3572812	1.34499e+06	2583054	906094	619897	4.00614e+06	1.16326e+06	1.68423e+06	1199686	881606	776386	715933	680945	2304804	841826	854192	997181	1.3225e+06
A0A0S2Z4K3	Protein S isoform 1 (Fragment)	PROS1	A0A0S2Z4K3;A0A0S2Z4L3;A0A3B3ISJ1;P07225	A0A0S2Z4K3;A0A0S2Z4L3;A0A3B3ISJ1;P07225	PROS1	Protein S isoform 1 (Fragment);Protein S isoform 2 (Fragment);Vitamin K-dependent protein S;Vitamin K-dependent protein S	A0A0S2Z4K3_HUMAN;A0A0S2Z4L3_HUMAN;A0A3B3ISJ1_HUMAN;PROS_HUMAN	62	2.30685e+06	2.73002e+06	1.20316e+06	1.83793e+06	1.5983e+06	1.98585e+06	1655950	2.12014e+06	1.73023e+06	2039559	1.51276e+06	1160406	1.23937e+06	1.65186e+06	2.68553e+06	1870823	1.45611e+06	2.97683e+06	1.12214e+06	961746	1.17896e+06	1.82825e+06	1.42328e+06	2.30379e+06	2.01478e+06	2.77561e+06	2117809	1.79737e+06	3021158	1.35147e+06	1.85527e+06	1.93404e+06	1.87326e+06	1.647e+06	1.55875e+06	1.68473e+06	2.3691e+06	1.04242e+06	1.64004e+06	1.82708e+06	1.33301e+06
A0A0S2Z4Q2	Transforming growth factor beta-induced 68kDa isoform 1 (Fragment)	TGFBI	A0A0S2Z4Q2;Q15582	A0A0S2Z4Q2;Q15582	TGFBI	Transforming growth factor beta-induced 68kDa isoform 1 (Fragment);Transforming growth factor-beta-induced protein ig-h3	A0A0S2Z4Q2_HUMAN;BGH3_HUMAN	23	184675	201405	131077	212333	34575768	143541	95309	452844	96694.8	198469	104838	81118.2	151560	105918	358534	107031	127711	269937	140825	136706	121711	62793.5	118426	232379	176966	213772	130847	164958	189812	90903.2	1.31263e+06	103839	227801	194787	56165.8	103653	227359	168243	124427	115792	65728.8
A0A0S2Z4R2	Proline-serine-threonine phosphatase interacting protein 2 isoform 2	PSTPIP2	A0A0S2Z4R2;A0A0S2Z505;A0A0S2Z5F6;Q9H939	A0A0S2Z4R2;A0A0S2Z505;A0A0S2Z5F6;Q9H939	PSTPIP2	Proline-serine-threonine phosphatase interacting protein 2 isoform 2;Proline-serine-threonine phosphatase interacting protein 2 isoform 3;Proline-serine-threonine phosphatase interacting protein 2 isoform 1 (Fragment);Proline-serine-threonine phosphatase-interacting protein 2	A0A0S2Z4R2_HUMAN;A0A0S2Z505_HUMAN;A0A0S2Z5F6_HUMAN;PPIP2_HUMAN	3		48404.9	18728656	22654.6	18354430	92325.5	47493960	1168872		3.72586e+06	9729713	1.15716e+06	2699403	775976	4415134	5.27827e+06	6.44406e+06	8404418	5270312		1.96444e+06	2.1018e+06	11066379	1.41507e+06			2723343	2757792	8808743		6.8603e+06	4616192	2.10526e+06	3.28134e+06	8697236	4.6108e+06	10465983	3.51738e+06	1.69703e+06	3.60138e+06	8124836
A0A0X9USL5	MS-D2 light chain variable region (Fragment)		A0A0X9USL5	A0A0X9USL5		MS-D2 light chain variable region (Fragment)	A0A0X9USL5_HUMAN	5	4.99878e+06	5.72269e+06	3940166	3.70933e+06	1.3267e+06	1.55862e+06	12276539	9758798	5128497	5.33276e+06	5.85971e+06	10221297	724051	5.01817e+06	3154542	4739061	6.08634e+06	5799422	6.00653e+06	8886755	6.63415e+06	6268862	5.06086e+06	11440381	9873672	5.69623e+06	8122506	3667698	1.64655e+06	5.5673e+06	5.80757e+06	4.01374e+06	7.96807e+06	7926849	1.28811e+06	6.39936e+06	4628306	10969644	6531521	11489617	6.91378e+06
A0A0X9UWM4	IBM-A3 heavy chain variable region (Fragment)		A0A0X9UWM4	A0A0X9UWM4		IBM-A3 heavy chain variable region (Fragment)	A0A0X9UWM4_HUMAN	6	416273	801440	261567	671353	999311	1185835	738545	792474	359947	486270	1.7146e+06	1.47802e+06	1.39053e+06	899851	982402	729178	889269	795128	633548	1.5543e+06	977821	1.3376e+06	340977	640919	568378	364995	1.49031e+06	720515	1.34867e+06	1.45813e+06	900939	825397	1.31188e+06	192481	669642	1.01437e+06	1407164	1.01566e+06	983051	820611	1837354
A0A0X9V9C4	GCT-A8 heavy chain variable region (Fragment)		A0A0X9V9C4	A0A0X9V9C4		GCT-A8 heavy chain variable region (Fragment)	A0A0X9V9C4_HUMAN	3	1.47035e+06	1.67972e+06	420477	238815	1.14975e+06	321085	422036	2835326	1.07717e+06	1.26236e+06	187909	2.68376e+06	954663	1.12124e+06	938811	286122	1.01961e+06	1227723	1.39583e+06	709174	371313	1.05117e+06		2.04717e+06	1.10136e+06	268559	1.39784e+06	555120	669879	1.10545e+06	1.03344e+06	160558	182510	623425	274101	245016		174538	693752	1327190	479949
A0A0X9V9D6	IBM-B2 light chain variable region (Fragment)		A0A0X9V9D6	A0A0X9V9D6		IBM-B2 light chain variable region (Fragment)	A0A0X9V9D6_HUMAN	2	2.1359e+06	1.64054e+06	1.08156e+06	833748	525620	2.62236e+06	2.02195e+06	1.37622e+06	1.61531e+06	1984063	1.36319e+06	2.67765e+06	1799719	2.21928e+06	552505	451013	1.26151e+06	1.25774e+06	718483	2244835	1418271	1.90861e+06	2.40905e+06	884221	1.94357e+06	1.97e+06	888761	870237	1705265	804543	1.50619e+06	1.84107e+06	2.29469e+06	1.46606e+06	950793	1305465	1.92556e+06	2508783	2.27175e+06	1.50523e+06	1.19581e+06
A0A109PS32	MS-A1 heavy chain variable region (Fragment)		A0A109PS32	A0A109PS32		MS-A1 heavy chain variable region (Fragment)	A0A109PS32_HUMAN	1				21447.3		162679		237240		196045	156631	96102.7	61676.2	99858.1					396100	98128.3		97416.7	151543	83361.2	85012.5	128308	208708	109695	88788.1		137708			56757.8	154254	60129.7	301536	60527.8	107542		105650
A0A109PS54	GCT-A8 light chain variable region (Fragment)		A0A109PS54	A0A109PS54		GCT-A8 light chain variable region (Fragment)	A0A109PS54_HUMAN	2	671394	683022	1.05192e+06	563149	2.43674e+06	707190	1.60603e+06	412369	561234	1617629	371844	12809110	786905	598541	1.66174e+06	526926	631091	1.5311e+06	1.84528e+06	828155	876524	617800	1.46756e+06	1.88936e+06	686172	695483	724303	908245	1.98842e+06	636887	1.41307e+06	1.43928e+06	796885	566737	931471	906500	476871	873434	648936	1.02222e+06	1396308
A0A109PW33	MS-C1 light chain variable region (Fragment)		A0A109PW33	A0A109PW33		MS-C1 light chain variable region (Fragment)	A0A109PW33_HUMAN	4	526348		571301	855271		332756	609544			78900		297404	383152	241878							404773	288453		740817	339774	582785	304428	417552	181336	374192	418370		156616	105270	502505	928100	291330				401499
A0A125U0V4	GCT-A2 heavy chain variable region (Fragment)		A0A125U0V4	A0A125U0V4		GCT-A2 heavy chain variable region (Fragment)	A0A125U0V4_HUMAN	2	703917		530804	1.08928e+06	1.66042e+06	730697	915307	669354	704210	4118133	3849136	2.27666e+06	1.70897e+06	676191	693128	895408	2.2697e+06	2.83949e+06	615149	814602	2.50269e+06	819751	278643	344741	2.37278e+06	1.86364e+06	515313	606908	1.23538e+06	1.36399e+06	1.36774e+06	2419698	1.65368e+06	2.07103e+06	995576	4.19427e+06	3899834	1.93514e+06	2.62658e+06	412112	881318
A0A140VJI7	Testicular tissue protein Li 61		A0A140VJI7;Q16610	A0A140VJI7;Q16610	;ECM1	Testicular tissue protein Li 61;Extracellular matrix protein 1	A0A140VJI7_HUMAN;ECM1_HUMAN	30	1013783	968476	696911	541134	1.04415e+06	1.03724e+06	651703	1.07308e+06	588176	602196	439238	857193	544670	662709	1.07938e+06	582442	550364	776448	930417	1.99503e+06	610029	1.19268e+06	913406	618763	850448	521172	637933	999726	533651	692657	806840	1.25392e+06	620708	516721	640257	651505	527078	445348	505085	503232	852831
A0A140VJV8	Spermatogenesis associated 16	SPATA16	A0A140VJV8;B3KS78;Q9BXB7	A0A140VJV8;B3KS78;Q9BXB7	SPATA16;;SPATA16	Spermatogenesis associated 16;cDNA FLJ35722 fis, clone TESTI2001697, highly similar to Homo sapiens spermatogenesis associated 16 (SPATA16), mRNA;Spermatogenesis-associated protein 16	A0A140VJV8_HUMAN;B3KS78_HUMAN;SPT16_HUMAN	2	2365083	16289420		6.5226e+06	6.69303e+06	23105366	3.30738e+06	7.27448e+06	425156	1.01847e+06	1.90727e+06	7.3423e+06		8058953	7.56821e+06	5052637	583798					1330852		790624	6487819			4.3961e+06		13407843	6.19637e+06	9730807	311266	2379052	673995	51355.4	10145859		2.03832e+06	98089.3	8869133
A0A140VK00	Testicular tissue protein Li 227		A0A140VK00;P25311	A0A140VK00;P25311	;AZGP1	Testicular tissue protein Li 227;Zinc-alpha-2-glycoprotein	A0A140VK00_HUMAN;ZA2G_HUMAN	43	1394013	1.90457e+06	411482	357307	1.62181e+06	3401143	137466	419281	371629	2.07975e+06	731740	357725	658360	256259	1731768	506212	670431	1566626	87224.3	1.85682e+06	735215	3.35691e+06	962894	3.61136e+06	328080	2689513	469831	329929	1.58246e+06	5.88599e+06	1.34913e+06	1.23612e+06	807356	579336	900236	365821	1.47523e+06	709865	1.29585e+06	608474	2.71531e+06
A0A140VK24	Testicular secretory protein Li 24		A0A140VK24;P04180	A0A140VK24;P04180	;LCAT	Testicular secretory protein Li 24;Phosphatidylcholine-sterol acyltransferase	A0A140VK24_HUMAN;LCAT_HUMAN	18	425494	379281	440867	253001	519853	395744	480650	107959	729614	575509	284861	258380	848250	665935	25492146	274082	224269	288869	271957	571595	286571	790976	360260	279116	642947	283996	314384	443622	399243	675860	1.26551e+06	605249	329609	441553	297587	363166	474958	1.60347e+06	230074	391310	598878
A0A140VKF3	Testis tissue sperm-binding protein Li 70n		A0A140VKF3;P36955	A0A140VKF3;P36955	;SERPINF1	Testis tissue sperm-binding protein Li 70n;Pigment epithelium-derived factor	A0A140VKF3_HUMAN;PEDF_HUMAN	36	1.46161e+06	1.39246e+06	1.6621e+06	1.94486e+06	2.63772e+06	1.99814e+06	2.83971e+06	2.62196e+06	2666264	2.49292e+06	1.74458e+06	1.77149e+06	1.09732e+06	2.26926e+06	2.42937e+06	2.55447e+06	1.89894e+06	2.014e+06	3.17441e+06	2.0442e+06	1.5298e+06	1.62683e+06	2.46777e+06	1.75722e+06	2512885	1.8283e+06	2963802	1615785	1.70079e+06	2.08296e+06	2.0934e+06	2.84886e+06	2.45187e+06	2.11915e+06	1.79506e+06	1352360	2.0437e+06	1.10909e+06	1.30025e+06	1.43185e+06	1.7322e+06
A0A182DWH7	Selenoprotein P (Fragment)	SELENOP	A0A182DWH7;P49908	A0A182DWH7;P49908	SELENOP	Selenoprotein P (Fragment);Selenoprotein P	A0A182DWH7_HUMAN;SEPP1_HUMAN	12	1.07235e+06	929671	654825	301414	1.28862e+06	1.34066e+06	394995		513388	984560	327100	338544	464248	403754	865996	338186	392399	422393	272795	1.14942e+06	591111	1.70937e+06	596130	648483	523805	808316	362886	378408	797978	902008	681856	1.05844e+06	569940	592591	453831	416998	1.0272e+06	464956	468050	480468	1.53445e+06
A0A193CHQ9	10E8 heavy chain variable region (Fragment)		A0A193CHQ9	A0A193CHQ9		10E8 heavy chain variable region (Fragment)	A0A193CHQ9_HUMAN	19	10622077	10362215	39726356	16254434	6820913	12473940	41606980	18550912	34920144	37970252	30206410	57231596	35899848	42854048	7.92709e+06	20038274	27432946	7.89261e+06	49870912	14294929	50773448	30110694	34904976	11430376	39628984	9967292	32626960	42486992	9910567	8292786	2.64363e+07	24000048	27604406	39145224	27103264	36900472	14414384	42008736	46415240	55050088	12659255
A0A1B0GTC3	Alpha-ketoglutarate-dependent dioxygenase FTO	FTO	A0A1B0GTC3;A0A1B0GTC5;A0A1B0GTY1;A0A1B0GU26;A0A1B0GUC3;A0A1B0GV98;A0A1B0GVH5;B3KU60;Q9C0B1	A0A1B0GTC3;A0A1B0GTC5;A0A1B0GTY1;A0A1B0GU26;A0A1B0GUC3;A0A1B0GV98;A0A1B0GVH5;B3KU60;Q9C0B1	FTO;FTO;FTO;FTO;FTO;FTO;FTO;;FTO	Alpha-ketoglutarate-dependent dioxygenase FTO;Alpha-ketoglutarate-dependent dioxygenase FTO;Alpha-ketoglutarate-dependent dioxygenase FTO;Alpha-ketoglutarate-dependent dioxygenase FTO;Alpha-ketoglutarate-dependent dioxygenase FTO;Alpha-ketoglutarate-dependent dioxygenase FTO;Alpha-ketoglutarate-dependent dioxygenase FTO;cDNA FLJ39235 fis, clone OCBBF2007829, highly similar to Mus musculus fatso p…	A0A1B0GTC3_HUMAN;A0A1B0GTC5_HUMAN;A0A1B0GTY1_HUMAN;A0A1B0GU26_HUMAN;A0A1B0GUC3_HUMAN;A0A1B0GV98_HUMAN;A0A1B0GVH5_HUMAN;B3KU60_HUMAN;FTO_HUMAN	2	18833776	13715411	49948480	52161792	27106440	19413012	49986288	9446837	45099024	21885214	41330448	33077488	7.84744e+06	42289088	19711156	44912472	44436456	17515296	55863148	29095690	34481856	26453652	37284244	9942354	40238428	17323164	41713188	24668872	19578288	22439288	3.05933e+07	40431356	55368856	26355124	43066784	45104944	20450056	9365108	17365878	35792896	28509946
A0A1B1CYC9	Vitamin D binding protein (Fragment)	Gc	A0A1B1CYC9	A0A1B1CYC9	Gc	Vitamin D binding protein (Fragment)	A0A1B1CYC9_HUMAN	3	1.31271e+06	1.22151e+06	305772	342132	2.1134e+06	1.73108e+06	234939		239559	1.19867e+06	168486	158921	216764		1.78111e+06	430838	287160	992211	312620	671680	166231	1.51085e+06	417481	1.20284e+06	594122	1.59681e+06	486080	130949	1.38811e+06	3.2585e+06	873984	553740	205839	347360	244232	196140	1.79559e+06	490197	301836	219133	951637
A0A1C9J6Q9	B cell receptor kappa chain variable region (Fragment)		A0A1C9J6Q9;A0A1C9J6R6;A0A1C9J6R7;A0A1C9J6T9	A0A1C9J6Q9;A0A1C9J6R6;A0A1C9J6R7;A0A1C9J6T9		B cell receptor kappa chain variable region (Fragment)	A0A1C9J6Q9_HUMAN;A0A1C9J6R6_HUMAN;A0A1C9J6R7_HUMAN;A0A1C9J6T9_HUMAN	1	101352	77486.6	103992	174574	120137		149799		83969.4	63716.4	133809	104439	129970	143029		93570.5		200109		223598	198149	240816	99440.7			130076		115072	177344	154038	137204	54248.4		147087	129280	78854.5	52857.9	939746	91863.2	83106.1	178464
A0A1C9J6R5	B cell receptor heavy chain variable region (Fragment)		A0A1C9J6R5	A0A1C9J6R5		B cell receptor heavy chain variable region (Fragment)	A0A1C9J6R5_HUMAN	2			9838606	2.32449e+06	1.09265e+06		47039804	56400480	8.25749e+06	996066	2228475	1.90453e+06	3062898	1.70252e+06	5.78224e+06	6190801	2.23259e+06	944329	6519430		6.14226e+06	2.54082e+06	6632422	2994701	9409650		41687440	7.01923e+06	10857125	2.49752e+06	9.85194e+06	3.1309e+06	16325299	1.44854e+06	9767736	1807910	12536590	2475045	18503832	15951156	6358393
A0A1L2BU33	Anti-staphylococcal enterotoxin D heavy chain variable region (Fragment)		A0A1L2BU33	A0A1L2BU33		Anti-staphylococcal enterotoxin D heavy chain variable region (Fragment)	A0A1L2BU33_HUMAN	1	1.15013e+06	939000	690545	411785	1.11367e+06	1.62911e+06	1.22336e+06	691712	2.23976e+06	1.40521e+06	631159	858533	758886		710339		840148	1.91545e+06		888413	1.15927e+06	741417			674694	1916502	1738245		1.22518e+06	1.12003e+06	1.11136e+06	416400	448647	662411	1.26902e+06	1.61731e+06	1.32163e+06	516737	553847	590789	703106
A0A1W6IYJ0	N90-VRC38.03 heavy chain variable region (Fragment)		A0A1W6IYJ0	A0A1W6IYJ0		N90-VRC38.03 heavy chain variable region (Fragment)	A0A1W6IYJ0_HUMAN	3	2.0701e+06	1.94586e+06	2.59621e+06	2.34439e+06			4.31924e+06	2883337	3558436	2.2042e+06	1.28207e+06	3.43569e+06	3.49664e+06	2.11577e+06	2.2073e+06	2.79451e+06	1.56064e+06	2475096	2156316	2.25046e+06	2.23696e+06	1.01201e+06	1.21655e+06	2.35749e+06	1.54026e+06	2.00297e+06	2.402e+06	2.75977e+06	3707975	2.23187e+06	2.39872e+06	1.59255e+06	2.51159e+06	1914174	2.64175e+06	8454746	2.40983e+06	2725998	8312924	1.89389e+06	2.3754e+06
A0A1W6IYJ2	N90-VRC38.05 heavy chain variable region (Fragment)		A0A1W6IYJ2	A0A1W6IYJ2		N90-VRC38.05 heavy chain variable region (Fragment)	A0A1W6IYJ2_HUMAN	2	2.11734e+06	135804	5374695	396976	303169	3.2614e+06	1.0727e+06	1.81794e+06	649736	3.09689e+06	1.04652e+06	557218	2.61288e+06	672683	212034	474183	429809	520821	3150009	3.04907e+06	2.86363e+06	1.69454e+06	1351300	442708	216322	1602627	727989	3.32823e+06	4832314	1.07767e+06	1.63631e+06	727601	329659	336442	1.34364e+06	1396366	4174712	375125	5344114	4.93326e+06	3.081e+06
A0A1W6IYJ8	N90-VRC38.05 light chain variable region (Fragment)		A0A1W6IYJ8;A0A1W6IYK0;A0A1W6IYK1	A0A1W6IYJ8;A0A1W6IYK0;A0A1W6IYK1		N90-VRC38.05 light chain variable region (Fragment);N90-VRC38.04 light chain variable region (Fragment);N90-VRC38.02 light chain variable region (Fragment)	A0A1W6IYJ8_HUMAN;A0A1W6IYK0_HUMAN;A0A1W6IYK1_HUMAN	3	1.02506e+06	724571	2.60912e+06	1.29698e+06			3.15722e+06		1.08567e+06	651987	1726447	2.65171e+06	1.71053e+06	2.41555e+06		1.98322e+06	643484	669387		1.75345e+06	803091	2.78648e+06	1.85195e+06	2.04097e+06		1.94502e+06	1912450	2.59005e+06	1.46679e+06		1.71744e+06	2.9329e+06		1.09554e+06	974019			355008			1.64162e+06
A0A1W6IYK2	N90-VRC38.06 light chain variable region (Fragment)		A0A1W6IYK2	A0A1W6IYK2		N90-VRC38.06 light chain variable region (Fragment)	A0A1W6IYK2_HUMAN	6	1.42493e+06	1.15008e+06	1145722	1.79608e+06	1.93581e+06	2.399e+06	2.46141e+06		1.68657e+06	790370	889822	3.57413e+06	966933	3879943	2185001	2.53182e+06	1.06139e+06	2645982	1.63406e+06	3277488	500365	2.31767e+06	2.08008e+06	1.33452e+06	2584889	3.01762e+06	2861396	2.06881e+06	3.33117e+06	2.69587e+06	2.07686e+06	2.63278e+06	2.07226e+06	997921	1.19974e+06	1.12271e+06	1.93216e+06	1.53237e+06	793618	1.3178e+06	1.5093e+06
A0A1W6IYL8	N90-VRC38.08 light chain variable region (Fragment)		A0A1W6IYL8	A0A1W6IYL8		N90-VRC38.08 light chain variable region (Fragment)	A0A1W6IYL8_HUMAN	1	2.65065e+06	1.51476e+06	1.63849e+06	2336723	3236206	3.48044e+06	3370744		2.04627e+06	1.74312e+06	2.24288e+06	5.19365e+06	4465083	5128547		3402383	2.93015e+06	3668261	2.42709e+06	4357797	2.07718e+06	3.46583e+06	1.85514e+06	2.00704e+06	3362884	4207979	3.8904e+06	5.94451e+06	4.59942e+06	3756477	3.25e+06	3.74333e+06	1.12721e+06	2.5882e+06	1.45014e+06	2948710	2543537	4.16608e+06	2.55644e+06	4.59652e+06	1.9249e+06
A0A1Z1VXF2	CD44 protein (Fragment)	CD44	A0A1Z1VXF2;A0A385KNS5;A8K309;B4DN59;H0Y5E4;H0YCV9;H0YD13;H0YDW7;P16070	A0A1Z1VXF2;A0A385KNS5;A8K309;B4DN59;H0Y5E4;H0YCV9;H0YD13;H0YDW7;P16070	CD44;CD44;;;CD44;CD44;CD44;CD44;CD44	CD44 protein (Fragment);Indian blood group antigen;cDNA FLJ76654, highly similar to Homo sapiens CD44 antigen (homing function and Indian blood group system) (CD44), transcript variant 4, mRNA;cDNA FLJ52702, highly similar to Homo sapiens CD44 antigen (homing function and Indian blood group system) (CD44), transcript variant 4, mRNA;CD44 antigen (Fragment);CD44 antigen (Fragment);CD44 antigen;CD4…	A0A1Z1VXF2_HUMAN;A0A385KNS5_HUMAN;A8K309_HUMAN;B4DN59_HUMAN;H0Y5E4_HUMAN;H0YCV9_HUMAN;H0YD13_HUMAN;H0YDW7_HUMAN;CD44_HUMAN	6	29866.9	303070	20772.8	108448		182206	13136.1	219784	16781.2	251210	3.31947e+06	135194	71045	189993		11245	18019.6		133248	147821	4264700	120716	112606	134954	101559	188482	119702	90863.3	271348	232798	400335	203392	122397	138881	4.1596e+06	108403	179531	100726	336332	97909.2	203062
A0A2H2EQP0	Proton-associated sugar transporter A	SLC45A1	A0A2H2EQP0;Q9Y2W3	A0A2H2EQP0;Q9Y2W3	SLC45A1	Proton-associated sugar transporter A	A0A2H2EQP0_HUMAN;S45A1_HUMAN	1		542119	2.04963e+06	853127	1.70106e+06	3.2504e+06	1532516	991638	2.417e+06	2.36914e+06	705981	4363427	5244451	1.70917e+06	2.34576e+06	2.02554e+06	768099	2.88657e+06	1.70101e+06	3.19234e+06	536776	3.91282e+06	4.77673e+06	2.86061e+06	2.12779e+06	4.44862e+06	4055427	4161246	4587913	4.36202e+06	2.6372e+06	1.23974e+06		337571	1.40838e+06		5286387	614082	576293	963281	5.77451e+06
A0A2R4KZU9	MHC class I antigen (Fragment)	HLA-A	A0A2R4KZU9	A0A2R4KZU9	HLA-A	MHC class I antigen (Fragment)	A0A2R4KZU9_HUMAN	1	3281299	4.50247e+06	822884	660733	3.8013e+06	6595660	262039	653492	478266	7374327	1.47823e+06	620915	670526	370826	4.06753e+06	587148	571309	3.24914e+06	300234	5152798	839367	8608418	1.57793e+06	10371035	666450	5911381	774664	452281	3815550	13161570	3.05599e+06	2187343	799448	851147	1228427	430760	3191090	458016	1.3046e+06	575276	4782882
A0A2U8J8H9	Ig heavy chain variable region (Fragment)	IgH	A0A2U8J8H9	A0A2U8J8H9	IgH	Ig heavy chain variable region (Fragment)	A0A2U8J8H9_HUMAN	2	149265	90186.4	931612	447791	223427	91689.6	426986	467430	1.11988e+06	209889	495807	1.2032e+06	288185	890518	175835	1.18573e+06	342581	174842	703484	381029	159042	993395	352902	336899	536240	481267	1.20352e+06	350935	460120	250759	504148	133847	506798	388388	236550	779733	1.6894e+06	774949	340952	188468	330998
A0A2U8J8M6	Ig heavy chain variable region (Fragment)	IgH	A0A2U8J8M6	A0A2U8J8M6	IgH	Ig heavy chain variable region (Fragment)	A0A2U8J8M6_HUMAN	1	2.58108e+06	2.35265e+06	2.02926e+06		671346	2.80697e+06		5174490	1.4705e+06	2.95325e+06	2.86273e+06	3533899	3235846	2.81186e+06	2.59623e+06	2622198	2.09161e+06		2.07595e+06	2.78615e+06	3.40528e+06	3955903	3.05877e+06	3.36825e+06	2.82064e+06	3.14404e+06	3.6059e+06	2.29972e+06	3662296	3.45947e+06	2.86801e+06	1.65177e+06	2.98506e+06	2.25735e+06	5.22417e+06	3.1053e+06	2.89612e+06	3.54137e+06	5007732	3.2608e+06	2.64002e+06
A0A2U8J8X8	Ig heavy chain variable region (Fragment)	IgH	A0A2U8J8X8	A0A2U8J8X8	IgH	Ig heavy chain variable region (Fragment)	A0A2U8J8X8_HUMAN	7	959835	988092	1.65806e+06	1088164	1.38308e+06	910873	1.25445e+06	1.9748e+06	1.24825e+06	2.26066e+06	1.14001e+06	1.60414e+06	1.48718e+06	1.10414e+06	934768	906429	1.16529e+06	1.61984e+06	787549	981814	810352	1.28301e+06	1.11667e+06	1656985	948701	1.60958e+06	1.09768e+06	489415	2.30697e+06	1.07146e+06	1.26161e+06	967314	1.40685e+06	1.55802e+06	1.35352e+06	1.85021e+06	835133	1.31087e+06	1.46548e+06	1.53786e+06	1.3851e+06
A0A2U8J8Z6	Ig heavy chain variable region (Fragment)	IgH	A0A2U8J8Z6	A0A2U8J8Z6	IgH	Ig heavy chain variable region (Fragment)	A0A2U8J8Z6_HUMAN	2	497130	230012	328065	425298	703331	321040	491516	628656	528374	1956304	2.7203e+06	563125	1.18741e+06	583320	688904	392063	364238	1.08516e+06	380028	1.03304e+06	1.38988e+06	613084	721360	332708	886997	365408	626601	803412	825951	303612	732544	379077	853053	890340	719530	852145	345365	807501	1.35046e+06	721430	442214
A0A2U8J921	Ig heavy chain variable region (Fragment)	IgH	A0A2U8J921	A0A2U8J921	IgH	Ig heavy chain variable region (Fragment)	A0A2U8J921_HUMAN	1	2.24478e+06	6951675	8.30531e+06	3.42165e+06	2.37672e+06	4.26754e+06	11158159	1.372e+06	9545847	6.44617e+06	7641498	4.72483e+06	3.81566e+06	15920172	2.42453e+06	697790	1.89971e+06	399444	399206	4857172	2.98091e+06	4.87791e+06	6.62531e+06	3.81062e+06	354173	3285680	6.07713e+06	6291693	2.33185e+06	4571000	4.6692e+06	8089805	2.11023e+06	6819600	234108	2.94844e+06	2.84587e+06	5395968	1.94618e+06	3.04801e+06	4.03679e+06
A0A2U8J933	Ig heavy chain variable region (Fragment)	IgH	A0A2U8J933	A0A2U8J933	IgH	Ig heavy chain variable region (Fragment)	A0A2U8J933_HUMAN	2	2.37955e+06		2626568	976042			575247	1440100			1.59354e+06	2.81244e+06	2.37955e+06	1.50712e+06		1.39899e+06	1810099		1.80305e+06		995945	1778409	1.22423e+06	774772	1.67343e+06		2137042	1.74305e+06			1.66469e+06	276922	1.56605e+06	1.85144e+06	1.92553e+06	2.38832e+06	427774	1.09584e+06	2.77416e+06	2.98906e+06	1.5447e+06
A0A2U8J942	Ig heavy chain variable region (Fragment)	IgH	A0A2U8J942;A0A5C2GKQ0	A0A2U8J942;A0A5C2GKQ0	IgH;	Ig heavy chain variable region (Fragment);IG c102_heavy_IGHV3-11_IGHD2-2_IGHJ5 (Fragment)	A0A2U8J942_HUMAN;A0A5C2GKQ0_HUMAN	2	3.49398e+06	4113141	3.63552e+06	2.57896e+06	4970541	4010704	3450240	10131098	2.15517e+06	2.59948e+06	6117333	3.03178e+06	6511193	2332452	5143342	4369496	2.97585e+06	5.25477e+06	2.04965e+06	4287125	6034353	3254449	3.15709e+06	4.96434e+06	2.46403e+06	7102035	3.01607e+06	1.95609e+06	2635192	1.87513e+06	3.98902e+06	1.5732e+06	6401535	3.35861e+06	5903862	5.93251e+06	4.51578e+06	6718956	9280375	7.73454e+06	2.48941e+06
A0A2U8J959	Ig heavy chain variable region (Fragment)	IgH	A0A2U8J959	A0A2U8J959	IgH	Ig heavy chain variable region (Fragment)	A0A2U8J959_HUMAN	1	1879039	1.23929e+06			804551	1.81705e+06	297998	1.54123e+06	1.03525e+06	1.41508e+06		2647049	315369	261011	1.47567e+06	1.48678e+06		846264	1.58459e+06	2.63836e+06	768414	889996	1.58685e+06	960395		1.63457e+06	2.58701e+06	1.7462e+06	1.58823e+06	1.48512e+06	1.38125e+06	1.63567e+06	351902	511815	713313		1.77066e+06	903516	94572	794516	1.95402e+06
A0A2U8J960	Ig heavy chain variable region (Fragment)	IgH	A0A2U8J960	A0A2U8J960	IgH	Ig heavy chain variable region (Fragment)	A0A2U8J960_HUMAN	1	249099	260413	433002			292595	146067		214947	355399		257885	500408	164882		185438		115317	172355	538738	655396	208471	178731	98174.5	155558	244777		261315		127957	264406		218369	214337	287281		197397		173307
A0A2U8J983	Ig heavy chain variable region (Fragment)	IgH	A0A2U8J983	A0A2U8J983	IgH	Ig heavy chain variable region (Fragment)	A0A2U8J983_HUMAN	2	573649	427187	288263	227707	346980	1.44839e+06	470080	605068	590705	528790	248472	852980	329240	1.00943e+06	341496	616076	383723	415754	293024	215266	185385	457574	359410	328660	572525	218404	882477	596485	735347	453071	500054	499501	348326	730858	565166	1.22478e+06	482239	329709	403663	422129	218976
A0A2U8J987	Ig heavy chain variable region (Fragment)	IgH	A0A2U8J987	A0A2U8J987	IgH	Ig heavy chain variable region (Fragment)	A0A2U8J987_HUMAN	3	1.03272e+06	1.18188e+06	1.42519e+06	1.95016e+06	352605	747378	1.81256e+06	3.28903e+06	1.33068e+06	1.89307e+06	1.57936e+06	2.55978e+06	1675675	4.64995e+06	640018	2.11274e+06	2116242	32584.9	6.13881e+06	2006032	2430333	1.2215e+06	1.69839e+06	425765	1.75278e+06	1.10755e+06	1.4818e+06	4281564	3.43164e+06	980411	1.91127e+06	1.33168e+06	1.80513e+06	3.72936e+06	1.55825e+06	2.76481e+06	1.35951e+06		876279	2761277	3270087
A0A2U8J995	Ig heavy chain variable region (Fragment)	IgH	A0A2U8J995	A0A2U8J995	IgH	Ig heavy chain variable region (Fragment)	A0A2U8J995_HUMAN	3	2.0816e+06	4.0911e+06	6.53847e+06	6167863	2.46146e+06	2.79088e+06	5486121	2118126	2.54244e+06	3.1376e+06	8.11457e+06	5.06448e+06	6.34582e+06	3.71909e+06	2835233	2.87941e+06	5.22723e+06	1346166	2.18182e+06	2649079	11302138	1.88605e+06	1.95772e+06	4237950	4.28669e+06	3.87215e+06	2.34477e+06	2.64821e+06	3.91355e+06	4.29792e+06	3.95086e+06	2.8267e+06	4917113	2.43346e+06	4975292	10245136	2.23837e+06	8330005	5020102	8261774	1.05305e+06
A0A2U8J9A4	Ig heavy chain variable region (Fragment)	IgH	A0A2U8J9A4	A0A2U8J9A4	IgH	Ig heavy chain variable region (Fragment)	A0A2U8J9A4_HUMAN	1	157048					140013	258175			36265.5	34368.6	188840	46246.7	74676.5			31736.3		96661.5		40475.9	28301.2	222189	61279.5	61438.7		67556.3	216932			103659		36826.4	55541.3	58084.9	76632.8		90869.6	30779.5	40555.7
A0A2U8J9B7	Ig heavy chain variable region (Fragment)	IgH	A0A2U8J9B7	A0A2U8J9B7	IgH	Ig heavy chain variable region (Fragment)	A0A2U8J9B7_HUMAN	1	3.7401e+06		379987	358149		4.67866e+06	530252	126181312	298343	304795	769077	608697	611101	370531		279293	413601		606776	24624568	350572	624511	338880	252081	317648	13834455	507464	443651	4938251	5824303	7.39181e+06	273485	452940	446797	722529	885172	349514	334537	543843	736036	346078
A0A2U8J9D3	Ig heavy chain variable region (Fragment)	IgH	A0A2U8J9D3	A0A2U8J9D3	IgH	Ig heavy chain variable region (Fragment)	A0A2U8J9D3_HUMAN	4	5.57912e+06	3.35174e+06	6.78329e+06	1.32298e+06	2.05542e+06	4477052	10520808	6.00742e+06	7822308	6712453	2209086	7.16915e+06	1.91059e+06	4.292e+06	3.77852e+06	2.79887e+06	3.02952e+06	5546983	4646436	5881034	2.90642e+06	5115671	4962344	2.14447e+06	5.02164e+06	4550370	606282	5385878	7250196	5662510	4.65002e+06	5.69486e+06	3.71002e+06	4959671	2055875	2.72779e+06	5.39102e+06	3373098	2.80288e+06	5429317	4.12536e+06
A0A2Z4LCH4	Corticosteroid-binding globulin		A0A2Z4LCH4;B2R9F2;P08185	A0A2Z4LCH4;B2R9F2;P08185	;;SERPINA6	Corticosteroid-binding globulin;cDNA, FLJ94361, highly similar to Homo sapiens serine (or cysteine) proteinase inhibitor, clade A(alpha-1 antiproteinase, antitrypsin), member 6 (SERPINA6), mRNA;Corticosteroid-binding globulin	A0A2Z4LCH4_HUMAN;B2R9F2_HUMAN;CBG_HUMAN	20	462736	398164	559055	863551	1.07922e+06	707164	556358	274902	625097	231085	635132	701871	583744	516781	1.51728e+06	1.05336e+06	605264	491587	1.39302e+06	567461	576754	614241	879039	450497	963065	574861	756223	645562	541497	708440	684434	585395	795138	733992	588336	570301	473526	614087	769888	837381	809234
A0A384MDQ7	Epididymis secretory sperm binding protein		A0A384MDQ7	A0A384MDQ7		Epididymis secretory sperm binding protein	A0A384MDQ7_HUMAN	6		5560932			3.44848e+06			2.07067e+06	2294544	4.66903e+06	1.07492e+06	1.4407e+06		1.38222e+06	491930	3.96682e+06		754415				230932	4.36917e+06	3468265	2211797	5.34693e+06	378627			5767465	2.71821e+06	696114	2.60758e+06	584062		2.9039e+06	296880	1.3122e+06		1.30112e+06	491051
A0A384MEF1	Epididymis secretory sperm binding protein		A0A384MEF1;P06396	A0A384MEF1;P06396	;GSN	Epididymis secretory sperm binding protein;Gelsolin	A0A384MEF1_HUMAN;GELS_HUMAN	95	1.69297e+06	2.21901e+06	3.67293e+06	2357042	2205297	4.05746e+06	4.09483e+06	1.22317e+06	3519493	2.11705e+06	4349522	3.69319e+06	2.86762e+06	3.92639e+06	1.76347e+06	4047898	2.97576e+06	1735556	4.01133e+06	4542840	3.95574e+06	2.62736e+06	4.48399e+06	1.57517e+06	2.95393e+06	1.86731e+06	4.95166e+06	4.09582e+06	2.06103e+06	3.46486e+06	3.10366e+06	4.48481e+06	4.00147e+06	4463108	2859985	3097382	2.31679e+06	2.80927e+06	4.1485e+06	3.46961e+06	2.97189e+06
A0A384MR03	Epididymis secretory sperm binding protein		A0A384MR03	A0A384MR03		Epididymis secretory sperm binding protein	A0A384MR03_HUMAN	5	179145	203217		149769				203497		98939	128528	103044	130482				102485		65433.4	1.71519e+06	185359	403374	138039	991032	55936.2	119762		304879	960442	444310	334143		72407.9	94576.2	157156	122285	741468		94415		208133
A0A384MR25	Epididymis secretory sperm binding protein		A0A384MR25;P14543	A0A384MR25;P14543	;NID1	Epididymis secretory sperm binding protein;Nidogen-1	A0A384MR25_HUMAN;NID1_HUMAN	10	138311	191602	1.01958e+06	554736	524974	124553	1.30681e+06	429584	1.30084e+06	423625	1480636	386943	868792	57298.5	872358	843954	1342942	115635	410657	557324	1.42537e+06	91000.6	1.00236e+06	157270	91538.3	159199		936970	208774	668587	610077	758813	1.95618e+06	1.96569e+06	1424201	1.36393e+06	307907	1792776	1568616	772322	673462
A0A384MTL2	Transgelin		A0A384MTL2;P37802	A0A384MTL2;P37802	;TAGLN2	Transgelin;Transgelin-2	A0A384MTL2_HUMAN;TAGL2_HUMAN	18	17566.5	112105		283368	192961	184941	126272	102876	275004			166817		240084	136191	218489	22092.9				1.00953e+06	18627.4	16635.5		150651			115297		244967	191288	191457		173691		112345	208879	54215.6	237452	221000	133819
A0A384NYT8	Tubulin beta chain (Fragment)		A0A384NYT8;B7ZAF0;P07437;Q5JP53;Q5SU16	A0A384NYT8;B7ZAF0;P07437;Q5JP53;Q5SU16	;;TUBB;TUBB;TUBB	Tubulin beta chain (Fragment);Tubulin beta chain;Tubulin beta chain;Tubulin beta chain;Tubulin beta chain	A0A384NYT8_HUMAN;B7ZAF0_HUMAN;TBB5_HUMAN;Q5JP53_HUMAN;Q5SU16_HUMAN	20	267611	1600787	2445503	1.38337e+06	436614	3.60811e+06	393686	1.82839e+06		131768	181481	669259		682375	1.06261e+06	470560		215951	225902		25355.9	131735	106273	109170	271310	10929262	153599	449924	497694	1.90404e+06	1.16086e+06	608677		401938	81901.3	418590	1.60621e+06	57538	377652	504549	815870
A0A385HVZ2	Mutant hemoglobin subunit alpha 2	HBA2	A0A385HVZ2	A0A385HVZ2	HBA2	Mutant hemoglobin subunit alpha 2	A0A385HVZ2_HUMAN	27	2356066	1.18601e+06	2.06595e+06	2.32408e+06	1439249	2.73461e+06	1068822	580267	1214361	2988734	2.2608e+06	1.38779e+06	1.11853e+06	1.21709e+06	2.63335e+06	4.36735e+06	707174	912770	2.07189e+06	6969683	314991	7155394	1.13129e+06	572248	1.69639e+06	1.30715e+06	2.77805e+06	1.83854e+06	1.07189e+06	1.04042e+06	2.01703e+06	1.11323e+06	1.05218e+06	3422395	3.584e+06	1554962	1.2216e+06	2.38366e+06	1.98301e+06	1.9861e+06	2347192
A0A3B0J0F2	Adiponectin D	ADID	A0A3B0J0F2;A8K660;B2R773;Q15848	A0A3B0J0F2;A8K660;B2R773;Q15848	ADID;ADIPOQ;;ADIPOQ	Adiponectin D;Adiponectin;cDNA, FLJ93312, highly similar to Homo sapiens adipose most abundant gene transcript 1 (APM1), mRNA;Adiponectin	A0A3B0J0F2_HUMAN;A8K660_HUMAN;B2R773_HUMAN;ADIPO_HUMAN	3	282172	217763		123687		324614			95206.1	433594		134994		104856		124162			72093.1	485671		167794	175560	182040	41969.7	556791	78008.2	91821.7	233266	248602	208733	155325			138282		150537	172783	179958	185467	206309
A0A3B3IQ51	Complement factor H-related protein 2	CFHR2	A0A3B3IQ51;P36980	A0A3B3IQ51;P36980	CFHR2	Complement factor H-related protein 2	A0A3B3IQ51_HUMAN;FHR2_HUMAN	8	533622	237452	954960	444547	369719	319214	202457	966410	425044	553836	118334	371501	70533.1	353280	566338	262873	313728	764011	555260	679191	349585	267651	234630	669496	290633	502081	242349	450267	805953	354699	440988	315991	303034	305928	384682	106971	203306	292508	99871.5	102675	194057
A0A3B3ISR2	Complement C1r subcomponent	C1R	A0A3B3ISR2;B4DPQ0;Q53HT9;Q53HU9	A0A3B3ISR2;B4DPQ0;Q53HT9;Q53HU9	C1R;C1R;;	Complement C1r subcomponent;Complement C1r subcomponent;Complement component 1, r subcomponent variant (Fragment);Complement component 1, r subcomponent variant (Fragment)	A0A3B3ISR2_HUMAN;B4DPQ0_HUMAN;Q53HT9_HUMAN;Q53HU9_HUMAN	71	3.21785e+06	1.68589e+06	1.43865e+06	1.73499e+06	1.33163e+06	1.537e+06	1.28364e+06	3.02375e+06	1.91086e+06	3.01957e+06	1.554e+06	1.76146e+06	1.40417e+06	1.44642e+06	944882	2.13511e+06	2.07675e+06	2.04032e+06	1.70568e+06	1231009	1.13529e+06	1.75167e+06	2.27028e+06	3.32745e+06	1.60571e+06	3.28724e+06	1.63816e+06	1774180	2802723	1282922	1.91198e+06	1.71964e+06	1.88934e+06	1.6308e+06	1.38919e+06	1.2667e+06	2.29425e+06	1.32389e+06	1.434e+06	1.06523e+06	1.46865e+06
A0A3G1HEF1	Mutant serpin family A member 7		A0A3G1HEF1;P05543	A0A3G1HEF1;P05543	;SERPINA7	Mutant serpin family A member 7;Thyroxine-binding globulin	A0A3G1HEF1_HUMAN;THBG_HUMAN	37	557284	444439	1.61088e+06	1.7809e+06	1.04091e+06	564223	1.24051e+06	351132	1.25093e+06	722277	854297	1.00946e+06	1.3115e+06	1.08659e+06	656999	1.35738e+06	1.27693e+06	558500	1.50045e+06	1.05769e+06	1.13343e+06	815660	1.40042e+06	493927	1.50547e+06	774289	1.05044e+06	877726	741625	492664	983965	1.35006e+06	1751879	1.21974e+06	936235	1.622e+06	710652	1.72491e+06	1.46395e+06	1.80412e+06	893077
A0A449C198	IGKV1-16*01_S5969 (Fragment)	IGKV1-16	A0A449C198;A0A5C2FWB3;P04430	A0A449C198;A0A5C2FWB3;P04430	IGKV1-16;;IGKV1-16	IGKV1-16*01_S5969 (Fragment);IGL c1378_light_IGKV1-16_IGKJ5 (Fragment);Immunoglobulin kappa variable 1-16	A0A449C198_HUMAN;A0A5C2FWB3_HUMAN;KV116_HUMAN	2	829664	673543	614544	122768	324532	880784	1.74167e+06	485026	1.31453e+06	792069	634146	1.25727e+06	122635	1.35129e+06	639865	390990	357402	290258	405440	674729	234271	751735	1.16481e+06	605807	445555	432060	435347	954311	499927	413432	661347	698123	281439	921141	397855	240320	748402	1.50519e+06	205022	973314	737270
A0A449C1A1	IGLV6-57*01_S3163 (Fragment)	IGLV6-57	A0A449C1A1;A0A5C2FXF2;Q96JD1	A0A449C1A1;A0A5C2FXF2;Q96JD1	IGLV6-57;;	IGLV6-57*01_S3163 (Fragment);IGL c275_light_IGLV6-57_IGLJ3 (Fragment);Amyloid lambda 6 light chain variable region PIP (Fragment)	A0A449C1A1_HUMAN;A0A5C2FXF2_HUMAN;Q96JD1_HUMAN	3	349261	206781	125283		320948	89434.8	326484	314232	97241.8	396795		276266	336358	232617	173527	105462		152835	178955	567752	167364	954327	616581	545236		679176	195849		508542	732227	345981	75160.5	70135.2		669768	173917	421218	240285	471264		640479
A0A4P8J548	IgG4_IGHV3-7 (Fragment)		A0A4P8J548	A0A4P8J548		IgG4_IGHV3-7 (Fragment)	A0A4P8J548_HUMAN	1	344113		368287	541463			833480		406156		204882		559555			83491					533796	555522	659495	401046	677144	779417	1165011	360954			529613				393331			456611	832618	260851	368940
A0A4P8J5I5	IgG2_IGHV3-30-3 (Fragment)		A0A4P8J5I5	A0A4P8J5I5		IgG2_IGHV3-30-3 (Fragment)	A0A4P8J5I5_HUMAN	2	242358	123026	640268	125408		274533	204473		318516	698428	173323	271094	401883	251473		449677	186573		219822		166476	179630		130648	339825	598683	362276	320156	297222	248360	301005	314145	302920	143727	269897	305917	255165	234233	542878	125676	257242
A0A4P8J6J1	IgG4_IGHV5-51 (Fragment)		A0A4P8J6J1	A0A4P8J6J1		IgG4_IGHV5-51 (Fragment)	A0A4P8J6J1_HUMAN	5	770440	220822	253545	172532	421219	473993	335675	529960	339487	186159	174647	890314	371697	408220	211746	176536	428972	284321	225777	371072	282594	1035683	196028	128146	194871	128129	640263	500928	261279	195839	360363	156587	146174	107474	972662	160687	188825		246133	1.57929e+06	201162
A0A4V1EJ13	IgG4_IGHV4-4 (Fragment)		A0A4V1EJ13	A0A4V1EJ13		IgG4_IGHV4-4 (Fragment)	A0A4V1EJ13_HUMAN	1	137199	148803	289432	161654	175747	189508	456799	83443.4	324193	79360	124470	384462	152552	381177	141319	98707.7	49337.9	136722	80590.7		390270	187980	93465.4		313313	130719	433998				205809	249313	124201	321232	236834	380484		88245.2	205434	126881	43718.6
A0A5C2FSU3	IGL c11_light_IGKV3-15_IGKJ2 (Fragment)		A0A5C2FSU3	A0A5C2FSU3		IGL c11_light_IGKV3-15_IGKJ2 (Fragment)	A0A5C2FSU3_HUMAN	6	2.10887e+06	469018	3493659	470140	670322	4.03195e+06	3197279	4.26862e+06	1.76154e+06	2.04039e+06	2.01758e+06	2.02688e+06	759696	921550	1.62314e+06	1.69289e+06	2206034	453466	388775	1.93364e+06	1.31191e+06	2.17783e+06	406003	1146316	858470	2420606	628534	2.635e+06	1.54834e+06	1.55942e+06	1.7076e+06	2.81015e+06	682720	1.00538e+06	948161	1.90182e+06	1.90374e+06	707818	1.41442e+06	1146033	1.46756e+06
A0A5C2FT60	IGL c128_light_IGKV1-9_IGKJ4 (Fragment)		A0A5C2FT60	A0A5C2FT60		IGL c128_light_IGKV1-9_IGKJ4 (Fragment)	A0A5C2FT60_HUMAN	2	2.05971e+06	42506.1		1.58483e+06			3.7457e+06	4.11393e+06	94047		2.94859e+06	2241257	1.49212e+06	369806		79343.4	3.27236e+06		22852.5	3.39886e+06	1.51908e+06	3650481		490048	2.0572e+06	1.5936e+06	141786			71755.2	1.66618e+06		3864899	50977.1		3.90697e+06	3.17764e+06	49811	5968495	5.08552e+06	95724.3
A0A5C2FT71	IGL c171_light_IGLV2-14_IGLJ2 (Fragment)		A0A5C2FT71;A0A5C2FV02;A0A5C2FVL7;A0A5C2FVU6;A0A5C2FVU7;A0A5C2FX83;A0A5C2FXK6;A0A5C2FYE1;A0A5C2FZH3;A0A5C2G030;A0A5C2G039;A0A5C2G064;A0A5C2G072;A0A5C2G088;A0A5C2G0H3;A0A5C2G0L7;A0A5C2G0Z2;A0A5C2G154;A0A5C2G1I0;A0A5C2G1M1;A0A5C2G302;A0A5C2G342;A0A5C2G385;A0A5C2G460;A0A5C2G483;A0A5C2G4K9;A0A5C2G5A8;A0A5C2G5I2;A0A5C2G5U2;A0A5C2G609;A0A5C2G622;A0A5C2G6Q4;A0A5C2G6V1;A0A5C2G8L0;A0A5C2G972;A0A5C2GD61;A0A…	A0A5C2FT71;A0A5C2FV02;A0A5C2FVL7;A0A5C2FVU6;A0A5C2FVU7;A0A5C2FX83;A0A5C2FXK6;A0A5C2FYE1;A0A5C2FZH3;A0A5C2G030;A0A5C2G039;A0A5C2G064;A0A5C2G072;A0A5C2G088;A0A5C2G0H3;A0A5C2G0L7;A0A5C2G0Z2;A0A5C2G154;A0A5C2G1I0;A0A5C2G1M1;A0A5C2G302;A0A5C2G342;A0A5C2G385;A0A5C2G460;A0A5C2G483;A0A5C2G4K9;A0A5C2G5A8;A0A5C2G5I2;A0A5C2G5U2;A0A5C2G609;A0A5C2G622;A0A5C2G6Q4;A0A5C2G6V1;A0A5C2G8L0;A0A5C2G972;A0A5C2GD61;A0A…	;;;;;;;;;;;;;;;;;;;;;;;;;;;;;;;;;;;;;;;;;;;;;;;;;;;;;;;;;;;;;;;;;;;;IGLV2-14;V1-4	IGL c171_light_IGLV2-14_IGLJ2 (Fragment);IGL c709_light_IGLV2-14_IGLJ2 (Fragment);IGL c1081_light_IGLV2-14_IGLJ2 (Fragment);IGL c306_light_IGLV2-14_IGLJ2 (Fragment);IGL c1198_light_IGLV2-14_IGLJ2 (Fragment);IGL c856_light_IGLV2-14_IGLJ2 (Fragment);IGL c1731_light_IGLV2-14_IGLJ2 (Fragment);IGL c2038_light_IGLV2-14_IGLJ1 (Fragment);IGL c2361_light_IGLV2-14_IGLJ1 (Fragment);IGL c2618_light_IGLV2-14_…	A0A5C2FT71_HUMAN;A0A5C2FV02_HUMAN;A0A5C2FVL7_HUMAN;A0A5C2FVU6_HUMAN;A0A5C2FVU7_HUMAN;A0A5C2FX83_HUMAN;A0A5C2FXK6_HUMAN;A0A5C2FYE1_HUMAN;A0A5C2FZH3_HUMAN;A0A5C2G030_HUMAN;A0A5C2G039_HUMAN;A0A5C2G064_HUMAN;A0A5C2G072_HUMAN;A0A5C2G088_HUMAN;A0A5C2G0H3_HUMAN;A0A5C2G0L7_HUMAN;A0A5C2G0Z2_HUMAN;A0A5C2G154_HUMAN;A0A5C2G1I0_HUMAN;A0A5C2G1M1_HUMAN;A0A5C2G302_HUMAN;A0A5C2G342_HUMAN;A0A5C2G385_HUMAN;A0A5C2G4…	3				474941							610549		175482	560825			155285	232372	669509		628399	2113439	229153		150867	720727	372751	446046	526934	755190	551404			722726	189708	243488		200284	882359	235822
A0A5C2FTI5	IGL c2_light_IGKV1-9_IGKJ3 (Fragment)		A0A5C2FTI5	A0A5C2FTI5		IGL c2_light_IGKV1-9_IGKJ3 (Fragment)	A0A5C2FTI5_HUMAN	1	20838440	7272027	15457267	14142456	9018902	5843482	5.75014e+06	4910173	13979547	6225370	16852906	34390452	55682584	20602200	8543335	16416633	12954415	7218301	14475722	13596918	45180544	38830928	18813616	38212420	24285208	19306618	30285220	20848876	15185364	3478574	1.862e+07	15044726	18050640	30673130	20136240	15472041	14004313	23650552	41914052	16195877	13370414
A0A5C2FTN5	IGL c338_light_IGKV1-8_IGKJ3 (Fragment)		A0A5C2FTN5	A0A5C2FTN5		IGL c338_light_IGKV1-8_IGKJ3 (Fragment)	A0A5C2FTN5_HUMAN	1	2.4041e+06	1.84444e+06	313609	249168		2.96991e+06	470492	2.11442e+06	504591		1.25941e+06	1.46509e+06	466155	260847		1.29243e+06	1.02499e+06		850425		316224	826621	1.33239e+06	890051	293153	2.24069e+06	1.20504e+06	560915	1.65961e+06	1596020	1.13643e+06	17722666	295846	660258	321956		1.61033e+06	693571	321924		1.49205e+06
A0A5C2FTR4	IGL c1349_light_IGKV3-20_IGKJ5 (Fragment)		A0A5C2FTR4	A0A5C2FTR4		IGL c1349_light_IGKV3-20_IGKJ5 (Fragment)	A0A5C2FTR4_HUMAN	2	176058		283141				184403		186010		687472			109489	320382		152530			127958	201931	141883	248920	185908		122403	148949	167094		254825	217609	254708		70075.3			124032	123123
A0A5C2FTS4	IGL c378_light_IGKV3-20_IGKJ5 (Fragment)		A0A5C2FTS4	A0A5C2FTS4		IGL c378_light_IGKV3-20_IGKJ5 (Fragment)	A0A5C2FTS4_HUMAN	1	37742508		932599	4.5746e+06	1.15722e+06		1.0264e+06		663144	777947	402306	266963	57269452	466908		1.52566e+06	1.11834e+06		1.08563e+06	571146	748682	662232	952459	4.86711e+06	33519176	776878	777093	1.26737e+06	2.47487e+06	26632028	7.29035e+06	4093163	1.02168e+06	1.40224e+06	809703	1320598	4.8721e+06	1.86664e+06	48222676	692642	1.64105e+06
A0A5C2FTV2	IGL c142_light_IGKV1-9_IGKJ4 (Fragment)		A0A5C2FTV2;A0A5C2G1Y9	A0A5C2FTV2;A0A5C2G1Y9		IGL c142_light_IGKV1-9_IGKJ4 (Fragment);IGL c353_light_IGKV1-9_IGKJ4 (Fragment)	A0A5C2FTV2_HUMAN;A0A5C2G1Y9_HUMAN	1	648540	588741	1.08443e+06	526572	674150	1.09652e+06	1.0461e+06		719514	779440	469899	1.11112e+06	683237	1.33416e+06		904779	539041		408589		522488	1.00053e+06	1.4251e+06	767286	1.13242e+06	1.18171e+06	876648	1.97612e+06	1.26299e+06		910405	604139	206846	485686	492876	421542	3.36715e+06	550322	685690	377950	997483
A0A5C2FTZ2	IGL c319_light_IGLV3-21_IGLJ2 (Fragment)		A0A5C2FTZ2	A0A5C2FTZ2		IGL c319_light_IGLV3-21_IGLJ2 (Fragment)	A0A5C2FTZ2_HUMAN	2	112411	244420	439420	120992	142367	164562	368439	196534	453926	322732	146916	152022	151588	164924	353407	376662	349526	233668	427174	259130	217272	736444	219299	94851.7	245204	144075	693861	296799	186240	320386	277842	182532	175360	180664	165501	283289	67514.9	154891	76117.5	218434	326646
A0A5C2FTZ7	IGL c202_light_IGKV3-20_IGKJ3 (Fragment)		A0A5C2FTZ7	A0A5C2FTZ7		IGL c202_light_IGKV3-20_IGKJ3 (Fragment)	A0A5C2FTZ7_HUMAN	4	1.27862e+06	282182	689312	1.64584e+06	613921	2.07451e+06	846030	3.35399e+06	1.59478e+06	1588790	407355		382137	545744		1.53073e+06		1.53151e+06	2.44025e+06	1814181	739059	3.24336e+06	973353	412209	1.00343e+06	247734	1.83651e+06	715014	1.86996e+06	1.95063e+06	1.31893e+06	1.1043e+06	840564	709421	889822	886616	674882	719970	391830	754944	694058
A0A5C2FU07	IGL c468_light_IGKV1D-39_IGKJ4 (Fragment)		A0A5C2FU07	A0A5C2FU07		IGL c468_light_IGKV1D-39_IGKJ4 (Fragment)	A0A5C2FU07_HUMAN	3	3.62111e+06	4772288	733703	199326	184489	350808	3.59507e+06	4426774	3.78794e+06	3307780	240360	281293	3465950	589674	2815955	767528	260945	3.68376e+06	554924	165867	3427984	557472	555238	5614288	654890	4.39399e+06	622192	363661	4018165	4379232	2.07976e+06	816817	305591	1.5251e+06	253204	502396	3.18853e+06	3.887e+06	2566217	1.38729e+06	861698
A0A5C2FU15	IGL c222_light_IGKV3-20_IGKJ1 (Fragment)		A0A5C2FU15	A0A5C2FU15		IGL c222_light_IGKV3-20_IGKJ1 (Fragment)	A0A5C2FU15_HUMAN	1	18983.2		102646	41323							70429.3	53135	92058.8	71087.6		94992.9	40249.1		32995.1		70763.2	41996.4		49345.9		87435.7		42550.5		52462.2	60153.4	80629.4		61106.7	27652.6	71908.6	16600.5	34518.7	63592	56794	46919.6
A0A5C2FU63	IGL c282_light_IGLV1-47_IGLJ2 (Fragment)		A0A5C2FU63	A0A5C2FU63		IGL c282_light_IGLV1-47_IGLJ2 (Fragment)	A0A5C2FU63_HUMAN	3		373244	119046	95354	206213	149935	113279	416647	97481.2	123474	813723	1.63057e+06	504499	130751	1.27025e+06	1.91567e+06	718093	314726	2740170	169898	287028	1599980	2.92051e+06	1.30449e+06	509351	2.63307e+06	3619429	2441987	2345559	1.80868e+06	1.08183e+06	318722	928738	551739	208829	611264	416956	252485	1452674	906227	2.14052e+06
A0A5C2FU65	IGL c528_light_IGKV2D-28_IGKJ2 (Fragment)		A0A5C2FU65	A0A5C2FU65		IGL c528_light_IGKV2D-28_IGKJ2 (Fragment)	A0A5C2FU65_HUMAN	4	274826	255410	117620	148042	377999	176899	311174		176940	191779	33850	305695	600962	370021	164277	418552	217241	311011	121226	895346	36719.7	874984	471971	410078	632692	1.21489e+06	507839	1.02044e+06	369216	565188	399065	113264	53034.9	80820.6	826678	110410	771622	382013	36725.2	274649	765556
A0A5C2FU97	IGL c322_light_IGKV3-20_IGKJ1 (Fragment)		A0A5C2FU97	A0A5C2FU97		IGL c322_light_IGKV3-20_IGKJ1 (Fragment)	A0A5C2FU97_HUMAN	2	751988									575034	1.01108e+06	263146		487951		276077		195135				460228	215143	871575	558833	791321	433194	591799	462308	554711	531220		307169		227449		661138		405988	775836	379359
A0A5C2FUA0	IGL c568_light_IGKV3-20_IGKJ4 (Fragment)		A0A5C2FUA0	A0A5C2FUA0		IGL c568_light_IGKV3-20_IGKJ4 (Fragment)	A0A5C2FUA0_HUMAN	1	2.4314e+06		509920		2114781	2.80544e+06	461060	2.14155e+06	504591		1.24608e+06	1.19302e+06	468706	296636	927356	571291	1.02354e+06	1.41577e+06	831340	2.31163e+06	535427	1297580	1324963	1.83593e+06	293153	2242019	1208462	562471	1.83048e+06	846087	1.23077e+06	646431	300978	660258	322512	929791	1617907	1.19329e+06	973781	983648	1730116
A0A5C2FUE0	IGL c608_light_IGKV1D-39_IGKJ2 (Fragment)		A0A5C2FUE0	A0A5C2FUE0		IGL c608_light_IGKV1D-39_IGKJ2 (Fragment)	A0A5C2FUE0_HUMAN	3	620632	634048	734280	466698	341374	688154	1.07093e+06	544208	776597	521070	1.02715e+06	899336	675148	1032911	362565	518073	506951	434110	264372	866225	1.03117e+06	646076	711088	722184	661093	438182	623288	542925	517359	616182	649813	348435	878024	554770	396490	522037	585158	799241	453050	1.34597e+06	526340
A0A5C2FUE5	IGL c601_light_IGLV2-14_IGLJ3 (Fragment)		A0A5C2FUE5	A0A5C2FUE5		IGL c601_light_IGLV2-14_IGLJ3 (Fragment)	A0A5C2FUE5_HUMAN	3			615118	711265		487422			798326	634264	759380	1.16483e+06	134547	812011							740172	1.53409e+06	301264		554795	515482		466698		547870	673596		223705	489254	302225	235755		345833	488048	187308
A0A5C2FUE7	IGL c618_light_IGKV3-20_IGKJ1 (Fragment)		A0A5C2FUE7	A0A5C2FUE7		IGL c618_light_IGKV3-20_IGKJ1 (Fragment)	A0A5C2FUE7_HUMAN	2	2243004	2.42727e+06	1.80499e+06	1.2771e+06	1.42449e+06	2.19992e+06	1752472		1.08142e+06	2.39926e+06	833895	1.90074e+06		1.26315e+06	1.40818e+06	1.35175e+06	1.10775e+06	1.04921e+06	1053132	2.08407e+06		1.08514e+06	2.00779e+06	1392673	1.43054e+06	1.48448e+06		1.11486e+06	1.10527e+06	1.29071e+06	1.52205e+06	1.45081e+06	774171	747422	897938		1.89908e+06		877858		1.12267e+06
A0A5C2FUG7	IGL c224_light_IGKV1D-13_IGKJ4 (Fragment)		A0A5C2FUG7	A0A5C2FUG7		IGL c224_light_IGKV1D-13_IGKJ4 (Fragment)	A0A5C2FUG7_HUMAN	1	621023	641046	429692	314926		1053849	472793	711373	427772	1.06704e+06	744523	813704	380062	444872	342887	528384	461901		371045	876491	417279		400908		463135	1.22019e+06	237578	133142	683087	720977	576142		507272	367932	359221	444249	917662	598512	752178	797284	573348
A0A5C2FUJ1	IGL c668_light_IGKV3-20_IGKJ1 (Fragment)		A0A5C2FUJ1	A0A5C2FUJ1		IGL c668_light_IGKV3-20_IGKJ1 (Fragment)	A0A5C2FUJ1_HUMAN	4	1203713	1.02406e+06	1226362	1.08152e+06	729444	1.42048e+06	2.50522e+06	1.09322e+06	1.55901e+06	1.87597e+06	909573	1.33154e+06	1.6295e+06	1738493	1.16983e+06	1.25185e+06	845495	1.45927e+06	1.43152e+06	1.24204e+06	2.17208e+06	2.17135e+06	1.48217e+06	1218528	1.31647e+06	1.71318e+06	1400350	2.20852e+06	2194472	1675515	1.47602e+06	1.88421e+06	1.08452e+06	1.38667e+06	1.38953e+06	1.79217e+06	1.53326e+06	1.94699e+06	1.53723e+06	1.49275e+06	1.9062e+06
A0A5C2FUL5	IGL c559_light_IGKV3-20_IGKJ4 (Fragment)		A0A5C2FUL5	A0A5C2FUL5		IGL c559_light_IGKV3-20_IGKJ4 (Fragment)	A0A5C2FUL5_HUMAN	2	599320	518736	654302	885095		300179	656695	327123	1869274	878172	1.51038e+06	2.47108e+06	1.36315e+06	993978	1.08696e+06	1.46333e+06	1.03542e+06	1.14318e+06	664072	1.48238e+06	1.06261e+06	741378	1.21061e+06	1.79349e+06	824390	624142	838129	1.08743e+06	1.16564e+06	1.56426e+06	1.06258e+06	834180	711076	1.19697e+06	804053	220690	2.63501e+06	1476706	1183554	1218435	731712
A0A5C2FUP9	IGL c599_light_IGKV2D-28_IGKJ4 (Fragment)		A0A5C2FUP9	A0A5C2FUP9		IGL c599_light_IGKV2D-28_IGKJ4 (Fragment)	A0A5C2FUP9_HUMAN	6	1.66719e+06	1.20565e+06	1.46225e+06	1.40904e+06	3.23687e+06	2472128	2.32618e+06	642563	1353640	1.38795e+06	1178254	2.05349e+06	2403704	2.1244e+06	2544603	1.73956e+06	1.98456e+06	2944923	1748227	2.5722e+06	1.92165e+06	1.6025e+06	1.59282e+06	1.36315e+06	1.59039e+06	2093907	1568782	2835544	2.2233e+06	1.5905e+06	1.89466e+06	2.23392e+06	1.28905e+06	1482569	1.13654e+06	1.77995e+06	1.61185e+06	2.46073e+06	1385739	2.07745e+06	1.30238e+06
A0A5C2FUS3	IGL c512_light_IGKV4-1_IGKJ4 (Fragment)		A0A5C2FUS3	A0A5C2FUS3		IGL c512_light_IGKV4-1_IGKJ4 (Fragment)	A0A5C2FUS3_HUMAN	2	2.12803e+06	1.80573e+06	2155438	2169817	703771		3.5597e+06	1.30854e+06	2.69935e+06	2360361	1.54714e+06	1.74578e+06	1.98162e+06	2.00662e+06	810072	1.38112e+06		918610			1.30365e+06	907097	763364	1.33644e+06		1.10115e+06		1.29188e+06	904974	906703	1.57487e+06	1.03937e+06	2244520	1.1403e+06	2625868	1.33004e+06	1.75027e+06	1.64232e+06	2580284	2.85565e+06	1.66705e+06
A0A5C2FUU9	IGL c374_light_IGKV3-20_IGKJ2 (Fragment)		A0A5C2FUU9	A0A5C2FUU9		IGL c374_light_IGKV3-20_IGKJ2 (Fragment)	A0A5C2FUU9_HUMAN	5	1.4561e+06	679817	970937	1.0062e+06	871354	1.99433e+06	2.79847e+06	1.309e+06	857011	2.44348e+06	1679697	2478298	1.0274e+06	724734	1.35128e+06	1.52562e+06	438463	1.72724e+06	2732803	4626061	2.76753e+06	621319	1.08129e+06	785412	706278	934482	976100	916352	4.0435e+06	1.54653e+06	1.56924e+06	4.08903e+06	1.12561e+06	2567777	1.28417e+06	10403289	1.50218e+06	7506604	960888	601573	1.98549e+06
A0A5C2FUV2	IGL c444_light_IGKV1-17_IGKJ2 (Fragment)		A0A5C2FUV2	A0A5C2FUV2		IGL c444_light_IGKV1-17_IGKJ2 (Fragment)	A0A5C2FUV2_HUMAN	2	1.65053e+06	2751642	3428577	1.64301e+06	738315	1.35888e+06	5.18836e+06	1.54405e+06	1.87128e+06	1.83924e+06	4.03181e+06	6.34257e+06	3693864	2.39494e+06	589795	2455448	4216637	745537		1.84928e+06	2.03917e+06	1.6581e+06	1.91158e+06	2.72634e+06	3.14996e+06	1.17908e+06	2.93233e+06	1.52623e+06	1.93296e+06	1951486	2.39107e+06	2.66497e+06	3788800	2.25113e+06	2420720	2.65829e+06	2.6716e+06	4442865	3.96207e+06	3.67965e+06	2.59577e+06
A0A5C2FV28	IGL c622_light_IGKV3-15_IGKJ2 (Fragment)		A0A5C2FV28	A0A5C2FV28		IGL c622_light_IGKV3-15_IGKJ2 (Fragment)	A0A5C2FV28_HUMAN	4	1.13235e+06	1.09866e+06	254421	491676	136249	221339	287454		1.34989e+06	210149	1.60094e+06	596002	2.22069e+06	1.087e+06	1.97411e+06	848973	1.86683e+06	2774203	1294217		3173795	1.44867e+06	1.41896e+06	1.30814e+06	127340	1.15772e+06	750741	2.09235e+06	146899	2.31804e+06	1.19242e+06	3.37908e+06	916136	811980	1.49806e+06	759703	1.84232e+06	1.14851e+06	1.02418e+06	635271	1.82752e+06
A0A5C2FV65	IGL c779_light_IGKV3-20_IGKJ2 (Fragment)		A0A5C2FV65	A0A5C2FV65		IGL c779_light_IGKV3-20_IGKJ2 (Fragment)	A0A5C2FV65_HUMAN	4	2.12784e+06	1.30276e+06	1.44985e+06	686557	1.81998e+06	634298	1.86531e+06	1.98258e+06	579322	1903595	712438	2545679	431778	2.54656e+06	4485286	1.15124e+06	830829	2.58683e+06	1156129	1.70072e+06	703486	3.29172e+06	928212	1.52544e+06	1.54516e+06	2.11861e+06		1.01913e+06	2.53368e+06	3576228	1.71522e+06	806698	563516	341645	761631	430337	1.34664e+06	687103	912457	669720	1350569
A0A5C2FV72	IGL c672_light_IGKV3-20_IGKJ3 (Fragment)		A0A5C2FV72	A0A5C2FV72		IGL c672_light_IGKV3-20_IGKJ3 (Fragment)	A0A5C2FV72_HUMAN	1	683784	872633	1.217e+06	1.55326e+06	885619	1.94564e+06	1.39568e+06	1.17215e+06	989162	1.14206e+06	1.16776e+06	1790193	2.61681e+06	3.02778e+06	1.27366e+06	669013	1.26634e+06	584698	1.17837e+06	847068	2.51407e+06	2.53423e+06	717659	599720	1.77044e+06	1.13464e+06	1.08427e+06	944203	2.21172e+06	888394	1.35593e+06	1523777	788778	742032	2.04872e+06	3.03585e+06	1.01326e+06	3.09829e+06	1.71852e+06	2.50161e+06	585829
A0A5C2FV83	IGL c931_light_IGLV3-19_IGLJ2 (Fragment)		A0A5C2FV83	A0A5C2FV83		IGL c931_light_IGLV3-19_IGLJ2 (Fragment)	A0A5C2FV83_HUMAN	4		957116	131513	100280		150306	206143		164940	170053		452301	96793.8	236622					142732				112320	176549	124447	230777		248489			231336	180138			103847			25448.8		386066	109885
A0A5C2FVB0	IGL c961_light_IGKV1D-39_IGKJ2 (Fragment)		A0A5C2FVB0	A0A5C2FVB0		IGL c961_light_IGKV1D-39_IGKJ2 (Fragment)	A0A5C2FVB0_HUMAN	4	223110	878477		318380	92652.7	542285		1.08537e+06		486377	857705	630008	403134	508202		617321	712654		370896		209444	742948	743972	594515	318300	3.01506e+06	382883	367783			640976		430582	405226	308305	630514	455013	888636	442343	500086	487097
A0A5C2FVE4	IGL c40_light_IGKV3-20_IGKJ2 (Fragment)		A0A5C2FVE4	A0A5C2FVE4		IGL c40_light_IGKV3-20_IGKJ2 (Fragment)	A0A5C2FVE4_HUMAN	2	27865588	1.36367e+06	3.09321e+06	1.25401e+06	1504644	2.06023e+06	3.92456e+06	1.06106e+06	3406686	2.889e+06	28567948	2.09905e+06	39832424	1.52454e+06	1.21541e+06	4.02218e+06	1.94188e+06	4559560	3.50099e+06	405658	1.0511e+06	3.12744e+06	1920243	2.60898e+06	915501	1.87679e+06	2.32542e+06	2.2704e+06	2.67033e+06	1613766	5.21574e+06	3.32844e+06	765344	618852	1.18408e+06	906823	1.61024e+06	37768684	32303986	753111	1.49059e+06
A0A5C2FVF2	IGL c584_light_IGKV1-33_IGKJ5 (Fragment)		A0A5C2FVF2	A0A5C2FVF2		IGL c584_light_IGKV1-33_IGKJ5 (Fragment)	A0A5C2FVF2_HUMAN	2	211715		381670	232304		171044	296326		261091	475668	321626	260053	312264	302588		350894	139803			356260	390399	417945	238012	775271	367782		169999	127650	678051	273320	326597		286819	191147	162975	529626	498974	303610	405169	343630	155388
A0A5C2FVF4	IGL c879_light_IGKV1D-13_IGKJ3 (Fragment)		A0A5C2FVF4	A0A5C2FVF4		IGL c879_light_IGKV1D-13_IGKJ3 (Fragment)	A0A5C2FVF4_HUMAN	3	134655	110435	568296	249022	233406	124115	193827	245728	186896	217473	291218	364950	318528	153218	188123	229237	283134	152622	293903	244523	136362	313538	390307	279158	736520	367878	1233504	449055	456168	377906	317457	314057	529307	225705	303153	426140	482566	400312	378425	6081169	142045
A0A5C2FVG1	IGL c889_light_IGKV2D-28_IGKJ2 (Fragment)		A0A5C2FVG1	A0A5C2FVG1		IGL c889_light_IGKV2D-28_IGKJ2 (Fragment)	A0A5C2FVG1_HUMAN	4	1.60935e+06	896617	1.32625e+06	1.03733e+06	3467952	1.77374e+06	2.34701e+06	613256	1622677	1.35564e+06	1.21128e+06	2.01098e+06	1.92664e+06	1.98856e+06	2955547	961402	1.48428e+06	4.64915e+06	1.63119e+06	2920366	2.11735e+06	1.52314e+06	1.24647e+06	1.89727e+06	860448	2334398	1.50565e+06	1.82275e+06	2.5629e+06	1900386	1.852e+06	2.3223e+06	1.1721e+06	1.5852e+06	797080	1.32936e+06	1.72425e+06	1.84067e+06	1.23664e+06	2.29029e+06	962730
A0A5C2FVK1	IGL c644_light_IGKV3-20_IGKJ4 (Fragment)		A0A5C2FVK1	A0A5C2FVK1		IGL c644_light_IGKV3-20_IGKJ4 (Fragment)	A0A5C2FVK1_HUMAN	2	921107	637206	1024137	362237	399052	697598	771287	106920	153905	1.10256e+06	638488	219856	241015	237279	112450	747109	131322	343123	111136	484140	1.44553e+06	179589	645285	126849	469780	210315	234586	926142	114020	103769	463260	255328	822192	162167	450161	334603	883449	1.02712e+06	447758	928330	678012
A0A5C2FVN6	IGL c140_light_IGKV3-15_IGKJ5 (Fragment)		A0A5C2FVN6	A0A5C2FVN6		IGL c140_light_IGKV3-15_IGKJ5 (Fragment)	A0A5C2FVN6_HUMAN	4	707853	1.21099e+06	1.73455e+06	204258	331295	511221	1.0005e+06	1.75687e+06	796270	561229	576657	424285	1.07055e+06	980492	452341	593682	383901	316507	1.259e+06	830631	1.2566e+06	742469	344277	795982	1289747	648451	334563	488713	494421	807595	763530	911382	510355	329518	442604	461452	1109568	575559	392191	1.00689e+06	688054
A0A5C2FVP1	IGL c872_light_IGKV1D-17_IGKJ1 (Fragment)		A0A5C2FVP1;A0A5C2FYL3;A0A5C2G109	A0A5C2FVP1;A0A5C2FYL3;A0A5C2G109		IGL c872_light_IGKV1D-17_IGKJ1 (Fragment);IGL c347_light_IGKV1D-17_IGKJ1 (Fragment);IGL c13_light_IGKV1D-17_IGKJ1 (Fragment)	A0A5C2FVP1_HUMAN;A0A5C2FYL3_HUMAN;A0A5C2G109_HUMAN	4	269248	287011	192913	251235	167518	234696	200885	442210	238311	224858	260633	231917	383271	286953	219001	270973	231033	144995	427287	336958	273424	216975	215468	225080	140548	355327	264936	240720	240706	199924	255834	256214	288549	192541	253729	282290	225351	463104	245065	298868	239425
A0A5C2FVQ4	IGL c1148_light_IGLV3-21_IGLJ2 (Fragment)		A0A5C2FVQ4	A0A5C2FVQ4		IGL c1148_light_IGLV3-21_IGLJ2 (Fragment)	A0A5C2FVQ4_HUMAN	2	68965.4	61188.5	239541	42329.2		55779.4	34096.1	129068	158640	138440	125858	91522.5	88983.1	193251	71978.7	155942	113149	55657.4	136826	53933.5	245298	231714	68220	62857.7	83074.6	142599	182474	70521.6		47503.8	112479	259572	63641.2	112518	114902	122356	96667.4	143818	62362.3	270436	106352
A0A5C2FVR6	IGL c902_light_IGKV1-12_IGKJ4 (Fragment)		A0A5C2FVR6	A0A5C2FVR6		IGL c902_light_IGKV1-12_IGKJ4 (Fragment)	A0A5C2FVR6_HUMAN	2		742826	3.40228e+06	2.56871e+06	1.78817e+06	708897	1.2643e+06	2842253	1.52138e+06	976128	3.38551e+06	1.48571e+06	669964	741790	566554	268946	3.8574e+06	1.412e+06	852399	3.89932e+06	4323766	825861	1.04229e+06	4279579	1.37176e+06	2648461	691794	1.00724e+06	3.04776e+06	1.43621e+06	1.84928e+06	2119475	732417	5169879	721069	1.03871e+06	2.95524e+06	1501807	719776	956075	1.39613e+06
A0A5C2FVS9	IGL c1178_light_IGKV1-39_IGKJ2 (Fragment)		A0A5C2FVS9	A0A5C2FVS9		IGL c1178_light_IGKV1-39_IGKJ2 (Fragment)	A0A5C2FVS9_HUMAN	1			454402	520884		3.23062e+06	2.40079e+06		1.811e+06		1.3218e+06	3.79657e+06	1.59172e+06	358448	723334	1.82143e+06	1.22522e+06		977647		881516	1072832	1.4419e+06	2.57885e+06	843326	1.84885e+06	1.1218e+06	1.33062e+06	1.15292e+06	1.68135e+06	1.48643e+06	8886017	626308	741999	904451	1079890		1.04506e+06	1.03713e+06	1.16418e+06	1.3875e+06
A0A5C2FVT6	IGL c1039_light_IGKV1-6_IGKJ2 (Fragment)		A0A5C2FVT6	A0A5C2FVT6		IGL c1039_light_IGKV1-6_IGKJ2 (Fragment)	A0A5C2FVT6_HUMAN	1	843933	889333	2.03397e+06	663465	643593	999071	1.48884e+06	4039500	976775	810545	1.29203e+06	1.50696e+06	1.36839e+06	1.20513e+06	309492	1.6177e+06	927105	606356	1.21124e+06	896278	1304661	1364261	1.04484e+06	766118	743349	739351	1.13112e+06	1.19338e+06	1.15263e+06	770946	1.15135e+06	744651	916336	914220	1.10355e+06	1.01821e+06	689214	1.35975e+06	759018	1.18179e+06	1274821
A0A5C2FVV5	IGL c1208_light_IGKV1-16_IGKJ1 (Fragment)		A0A5C2FVV5	A0A5C2FVV5		IGL c1208_light_IGKV1-16_IGKJ1 (Fragment)	A0A5C2FVV5_HUMAN	2	491156	299325	305308	468448	230964	208542	437903	502547	318939		231174		481206	271763			313253	125445	233791	181831	408222	280535	770169	273367		287653	377886	113195	172734	209766	319805		260009	199427	134790	274098	192113	324488	449514	289671	312401
A0A5C2FVW2	IGL c1069_light_IGKV3-11_IGKJ2 (Fragment)		A0A5C2FVW2	A0A5C2FVW2		IGL c1069_light_IGKV3-11_IGKJ2 (Fragment)	A0A5C2FVW2_HUMAN	4	8257472	11871504	9887416	9659402	14718817	7.49599e+06	9506514	16578864	7.13899e+06	1.13311e+06	16250483	10820952	15711496	20679592	15652238	10339288	17231628	15536254	10393045	15899075	18326928	11870415	11545116	8518433	11964932	14501331	8718195	7.19797e+06	7.82856e+06	6594207	1.17276e+07	1155188	12956867	1.81232e+06	5.26971e+06	15027132	1.216e+06	18176964	14741794	18034044	9412542
A0A5C2FVW4	IGL c952_light_IGKV3-15_IGKJ2 (Fragment)		A0A5C2FVW4	A0A5C2FVW4		IGL c952_light_IGKV3-15_IGKJ2 (Fragment)	A0A5C2FVW4_HUMAN	1	494120		10049552	3.13607e+06	2.77343e+06		182382	132334	147979		3.8307e+06	752310	283228	7719503	4.15003e+06	5.66626e+06	3536136		6.33749e+06		145917		4277318	435707	401913	4612858	4329487	6302494	3.73458e+06	5086391	3.27159e+06	6442791	2.91094e+06	4.17574e+06	4.11363e+06	3730410	5.1416e+06	5239335	3929387	4306778	5086954
A0A5C2FVX4	IGL c1079_light_IGKV3-20_IGKJ1 (Fragment)		A0A5C2FVX4	A0A5C2FVX4		IGL c1079_light_IGKV3-20_IGKJ1 (Fragment)	A0A5C2FVX4_HUMAN	1	128356	194558	250006	79317.1		153146	130338	205640	161711	236782		861060	511819	166109	93840.5	161321			106570	151213	353860	370772	108955	135243	575808		203558	271863			243993	153075		457873	258817			440382	590049	427514	192694
A0A5C2FVX7	IGL c1161_light_IGKV3-20_IGKJ2 (Fragment)		A0A5C2FVX7	A0A5C2FVX7		IGL c1161_light_IGKV3-20_IGKJ2 (Fragment)	A0A5C2FVX7_HUMAN	2			703941	425547	1.17898e+06		542206			355901		162965			407490	811221				663538	518232	700499		498972	639950	368130	776805	622213		726325	594289	596952		208605	223372	722974	1.18533e+06	874306			607933
A0A5C2FVY0	IGL c1089_light_IGLV1-40_IGLJ3 (Fragment)		A0A5C2FVY0	A0A5C2FVY0		IGL c1089_light_IGLV1-40_IGLJ3 (Fragment)	A0A5C2FVY0_HUMAN	1	403470		282677		333597	340876	190480			316726		90463.7	280917	206640	232794			265024			214435	358424	317883	302024		518342	384273	472309	314360	376566	310114					413152		231159	168203
A0A5C2FVZ6	IGL c186_light_IGKV1-33_IGKJ2 (Fragment)		A0A5C2FVZ6	A0A5C2FVZ6		IGL c186_light_IGKV1-33_IGKJ2 (Fragment)	A0A5C2FVZ6_HUMAN	1	100790	102026	121481	172176		68945.8	125074	414636	93051.4			49735.8	339354	171590		120493	113553		366011		280546	94450.6	307736	124199	136153	324473	284593			463637	198850			446473	340015	285233	123533	150414	192078	88119.6	157313
A0A5C2FW17	IGL c1012_light_IGKV1-5_IGKJ1 (Fragment)		A0A5C2FW17;A0A5C2FWD9	A0A5C2FW17;A0A5C2FWD9		IGL c1012_light_IGKV1-5_IGKJ1 (Fragment);IGL c1132_light_IGKV1-5_IGKJ1 (Fragment)	A0A5C2FW17_HUMAN;A0A5C2FWD9_HUMAN	2	15702718	125396	223078	9236666	392503	6139246	6.7287e+06	757053	545716	13737408	3.03819e+06	14687367	9046022	8.22305e+06	8952444	319884	301438	181891	149865	5.63567e+06	5224792	8.08684e+06	181452	294354	9648241	474715	5.65651e+06	300756	388058	6.59022e+06	4.69901e+06		6.23472e+06	5141694	427074	388038	357794	9013205	2.92636e+06	8346127	319955
A0A5C2FW41	IGL c310_light_IGKV3-20_IGKJ2 (Fragment)		A0A5C2FW41	A0A5C2FW41		IGL c310_light_IGKV3-20_IGKJ2 (Fragment)	A0A5C2FW41_HUMAN	4	1547008	829701	249476	274732	601600	163334	991763	591339	676410	1.00079e+06	840721	306709	1.23599e+06	197716	166154	250681	378358	377097	232625	781694	220822	1.26817e+06	429699	648780	600942	269446	940762	352787	351828	1.0332e+06	593677	169975	738541	548628	359161	125263	1.42529e+06	106351	147242	188772	201807
A0A5C2FW50	IGL c416_light_IGKV1D-39_IGKJ2 (Fragment)		A0A5C2FW50	A0A5C2FW50		IGL c416_light_IGKV1D-39_IGKJ2 (Fragment)	A0A5C2FW50_HUMAN	5	1.73365e+06	1.14738e+06	1.02147e+06	64350.4	113643	1.26948e+06	1.11619e+06	406587	893348		1.39438e+06	2.4316e+06	1318906	1.83451e+06		844112	2.47324e+06	756980	593242	128751	2.02664e+06	972243	1.27487e+06	809329	2.96561e+06	142486	1268949	1.4406e+06	767393	136879	1.11953e+06	1.43412e+06	1.68547e+06	3.61278e+06	1274516	867261	659403	2206662	2659190	2205547	708616
A0A5C2FW54	IGL c330_light_IGKV3-20_IGKJ1 (Fragment)		A0A5C2FW54	A0A5C2FW54		IGL c330_light_IGKV3-20_IGKJ1 (Fragment)	A0A5C2FW54_HUMAN	3	6.09158e+06	121194		2.89166e+06	6.74098e+06	4.18768e+06	3397319				4099481	3.62489e+06	4461885	3.18552e+06		2890383	3.78881e+06		2.72669e+06	4105579	4.35927e+06	2.18785e+06	2.32132e+06	3.38468e+06	2.34804e+06	4390380	1.52307e+06	3.66422e+06	2.93754e+06	2701501	3.42215e+06		3460270	1.9159e+06	4.23124e+06	1.7485e+06		3.51732e+06	4.50488e+06	1.9684e+06	2.63529e+06
A0A5C2FW75	IGL c1338_light_IGLV3-21_IGLJ1 (Fragment)		A0A5C2FW75	A0A5C2FW75		IGL c1338_light_IGLV3-21_IGLJ1 (Fragment)	A0A5C2FW75_HUMAN	1	5011040	11229671	9063628	3.81595e+06	3.84476e+06	6.60489e+06	1.48736e+06	219932496	14428227	10646054	480820	7097201	5429093	7773293	4028730	11971705	500305	7765182	636641984	45100620	406075	14998601	7.71499e+06	7.81818e+06	5.09191e+06	6.47314e+06	23412458	6.69588e+06	9345435	10056566	3.68289e+07	1.04399e+06	300311	5.77037e+06	282437	609093	4768009	9434144	6.54067e+06	6.50386e+06	6423443
A0A5C2FW77	IGL c1281_light_IGLV1-47_IGLJ3 (Fragment)		A0A5C2FW77	A0A5C2FW77		IGL c1281_light_IGLV1-47_IGLJ3 (Fragment)	A0A5C2FW77_HUMAN	1		82356.9	115196	95054.2	255740	147274	173758	383932	89778.2	826241	338899	155597	161142	102910	1264684	460329	120806	261757	422440		174901	351233	170924	193213		196276	601430	119985	174453	354707	288704	328751	185410		231884	197421	254888	178154	182177	244951	894011
A0A5C2FWA1	IGL c1311_light_IGLV3-9_IGLJ2 (Fragment)		A0A5C2FWA1	A0A5C2FWA1		IGL c1311_light_IGLV3-9_IGLJ2 (Fragment)	A0A5C2FWA1_HUMAN	1	160065	399005	191825	38920.4	308152	294002	264212	307237	875066	970177	401947	325528	548007	497037	222590	434595	105396	738081	156402	507477	176244	193630	99821.6	456151	282932	379094	352034	367473	601667	581037	374527	277738	116312	639572	507839	466456	279642	764056	285113	562157	407455
A0A5C2FWC0	IGL c1239_light_IGLV2-23_IGLJ1 (Fragment)		A0A5C2FWC0;A0A5C2FY79;A0A5C2GMD5;A0A5C2GTA8;A0A5C2GUI2;A0A5C2GUR5;A0A5C2GVN8;A0A5C2GX31	A0A5C2FWC0;A0A5C2FY79;A0A5C2GMD5;A0A5C2GTA8;A0A5C2GUI2;A0A5C2GUR5;A0A5C2GVN8;A0A5C2GX31		IGL c1239_light_IGLV2-23_IGLJ1 (Fragment);IGL c1849_light_IGLV2-23_IGLJ2 (Fragment);IG c865_light_IGLV2-14_IGLJ1 (Fragment);IG c694_light_IGLV2-14_IGLJ2 (Fragment);IG c1081_light_IGLV2-14_IGLJ3 (Fragment);IG c1274_light_IGLV2-14_IGLJ3 (Fragment);IG c1624_light_IGLV2-14_IGLJ3 (Fragment);IG c1372_light_IGLV2-14_IGLJ3 (Fragment)	A0A5C2FWC0_HUMAN;A0A5C2FY79_HUMAN;A0A5C2GMD5_HUMAN;A0A5C2GTA8_HUMAN;A0A5C2GUI2_HUMAN;A0A5C2GUR5_HUMAN;A0A5C2GVN8_HUMAN;A0A5C2GX31_HUMAN	3	450248	149376	67953.4	773657	680558	874192	208729	1.08348e+06	98991.8	87885.5	1.44836e+06	550899	1548167	890101	699304	1098524	1.05791e+06	619228	1.02146e+06	484579	506317	91279.3	187343	1.05066e+06	462335	1.16323e+06		539516	476180	516726	651282	218188	709172	702650	1.08325e+06	2.16791e+06	277196	1.28411e+06	679521	1613405	450117
A0A5C2FWC2	IGL c486_light_IGKV3-20_IGKJ2 (Fragment)		A0A5C2FWC2	A0A5C2FWC2		IGL c486_light_IGKV3-20_IGKJ2 (Fragment)	A0A5C2FWC2_HUMAN	3	4878259	513464	731915	1.81811e+06	2.17888e+06	2579924	1168273	1.18888e+06	2.97896e+06	783667	1.7302e+06	5287071	2.72367e+06	2.82467e+06	605325	2.98752e+06	835816	1.11717e+06	3568728	601260	5611248	3631504	2.96632e+06	4.29149e+06	1633414	900923	2446825	4.55056e+06	1.62268e+06	1.22234e+06	2.33264e+06	715639	1.26622e+06	623387	2.14237e+06	1.97638e+06	789370	794241	714995	1.40435e+06	1.58687e+06
A0A5C2FWF0	IGL c1361_light_IGKV3-11_IGKJ5 (Fragment)		A0A5C2FWF0	A0A5C2FWF0		IGL c1361_light_IGKV3-11_IGKJ5 (Fragment)	A0A5C2FWF0_HUMAN	2	1.84419e+06	1.37634e+06	1.23868e+06	553620		2.24812e+06			1.44865e+06		319470	1.2297e+06	1.56113e+06		891213		1.07741e+06	1.16676e+06			1.19793e+06		2.1624e+06	1.82414e+06	417324	1.68867e+06	912098		1.48928e+06	1.00383e+06	1.28255e+06		1.97217e+06	409068	1.90453e+06	1.12622e+06	1.6613e+06	2.13521e+06	1.93109e+06	1.29141e+06	1.3111e+06
A0A5C2FWF1	IGL c1418_light_IGLV1-47_IGLJ3 (Fragment)		A0A5C2FWF1	A0A5C2FWF1		IGL c1418_light_IGLV1-47_IGLJ3 (Fragment)	A0A5C2FWF1_HUMAN	3											1.43322e+06	1.49606e+06	774166	3.77743e+06		408004	1.22227e+06		3.44549e+06		884258	1672688	1.667e+06	6.32842e+06	874679	2966416	6794484	2.94309e+06		2.34422e+06	2.43949e+06		1.79927e+06	984001		1009547		417832		711912	2.63634e+06
A0A5C2FWH3	IGL c1162_light_IGKV3-20_IGKJ5 (Fragment)		A0A5C2FWH3	A0A5C2FWH3		IGL c1162_light_IGKV3-20_IGKJ5 (Fragment)	A0A5C2FWH3_HUMAN	2	869956	1.90933e+06	1.54616e+06	5717835	1.448e+06	1.16382e+06	542514	1.27479e+06	1349352	789682	1.81085e+06	1.42042e+06	1.97446e+06	10362668	1.15444e+06	1.20945e+06	1.43688e+06	2.10662e+06	956976	1.07474e+06	2.39246e+06	1.3198e+06	1361298	1.19937e+06	8045117	1.3459e+06	1804805	1.25665e+06	997393	1.42274e+06	2.04215e+06	862184	6994851	11441294	1.32712e+06	1.23574e+06	1.0343e+06	1311875	1.11816e+06	9304039	1307235
A0A5C2FWM5	IGL c1498_light_IGKV1D-39_IGKJ1 (Fragment)		A0A5C2FWM5	A0A5C2FWM5		IGL c1498_light_IGKV1D-39_IGKJ1 (Fragment)	A0A5C2FWM5_HUMAN	2	599933	515687	889524	8815094	663388	649017	862381	383879	638980	421644	791971	1.31988e+06	452593	2.67829e+06	553683	2.47095e+06	420232	538299	1.53489e+06	568495	583584	2448836	1.87878e+06	1.03716e+06	1158834	1.0111e+06	992725	1.26873e+06	1.20993e+06	1.94088e+06	1.30998e+06	1.13349e+06	727820	328433	719106	893801	948006	780905	600113	5.2744e+06	1.08024e+06
A0A5C2FWN1	IGL c1222_light_IGKV3-20_IGKJ4 (Fragment)		A0A5C2FWN1;A0A5C2FXS4	A0A5C2FWN1;A0A5C2FXS4		IGL c1222_light_IGKV3-20_IGKJ4 (Fragment);IGL c1141_light_IGKV3-20_IGKJ4 (Fragment)	A0A5C2FWN1_HUMAN;A0A5C2FXS4_HUMAN	4	552538	398555	1.00462e+06	341472	530440	637921	903572	316209	651073	684940	667356	680625	444888	500750	263156	319484	424406	277550	377173	589346	869572	745692	557904	462164	420446	1.101e+06	686834	715045	506386	725078	578540	1.04728e+06	562248	278261	324993	461459	1.43347e+06	1.33756e+06	515616	524027	417217
A0A5C2FWP4	IGL c1369_light_IGKV1-5_IGKJ2 (Fragment)		A0A5C2FWP4	A0A5C2FWP4		IGL c1369_light_IGKV1-5_IGKJ2 (Fragment)	A0A5C2FWP4_HUMAN	4	222622	552880	223151	190013	680877	490114	633402	436491	394459	589155	557921	264960	426540	491117		485576	287175		498155	123806	459799	378838	427274	423062	296897	443626	245014	234832	279342	259502	392736	432563	265463	320408	303035	469836	511162	472153	553938	339777	724499
A0A5C2FWR9	IGL c1104_light_IGKV3-20_IGKJ1 (Fragment)		A0A5C2FWR9	A0A5C2FWR9		IGL c1104_light_IGKV3-20_IGKJ1 (Fragment)	A0A5C2FWR9_HUMAN	3	459348	350595	737168	393792	635443	527056	421895	253925	405187	452935	293946	348797	540761	462412	371371	525046	822152	414052	347441	533501	348552	522721	269091	194931	233645	458801	413135	431635	482442	488547	438011	317509	241243	193125	157233	724734	398528	581240	726424	816194	331357
A0A5C2FWU2	IGL c656_light_IGKV1-27_IGKJ4 (Fragment)		A0A5C2FWU2	A0A5C2FWU2		IGL c656_light_IGKV1-27_IGKJ4 (Fragment)	A0A5C2FWU2_HUMAN	1	618789		408801			2.57733e+06	380076	662776	446599		988355	1.4461e+06	397017	478644		268310	273142	1.29242e+06	440021	2134580	272118	1.18472e+06	1192193			2017146	326113	344164	1.67859e+06	811731	897380	15849499		518871	290113	733394	266666		765668	399655	942166
A0A5C2FWW1	IGL c1439_light_IGKV3-15_IGKJ2 (Fragment)		A0A5C2FWW1	A0A5C2FWW1		IGL c1439_light_IGKV3-15_IGKJ2 (Fragment)	A0A5C2FWW1_HUMAN	2	573509	841142		241546		515086		1.63094e+06			629017	386810	773025	529749		439666	334737		701764	760241	923955	648008	299451		1.00943e+06	454578	397561	577749	447089	450271	616606	546514	1.10551e+06	1.23172e+06	1.42983e+06	311919	841820	487958	330138	334561	314386
A0A5C2FWX2	IGL c620_light_IGLV1-44_IGLJ3 (Fragment)		A0A5C2FWX2	A0A5C2FWX2		IGL c620_light_IGLV1-44_IGLJ3 (Fragment)	A0A5C2FWX2_HUMAN	6	232113	122487						52807.6		221195	303544	299812	384251				295259			80611.5	749999	405450	621839	374224	250799	417283	174380	538464	210790	138910	309169	366907	189446	219127	375163	447852		554579	368465	315139	181597
A0A5C2FWZ4	IGL c65_light_IGKV3-20_IGKJ5 (Fragment)		A0A5C2FWZ4	A0A5C2FWZ4		IGL c65_light_IGKV3-20_IGKJ5 (Fragment)	A0A5C2FWZ4_HUMAN	2	400964	302372	616089	1.97622e+06	548232	307779	572475	313688	406683	267499	910420	509227	293313	1.32007e+06	224232	256902	571936	362674		268122	744335	862853		867047	503187	440963	377856	278576	376642	312278	542594	365370	997109	224015	497690	561098	493796	317820	174488	344552	267749
A0A5C2FX62	IGL c1442_light_IGKV1-12_IGKJ4 (Fragment)		A0A5C2FX62	A0A5C2FX62		IGL c1442_light_IGKV1-12_IGKJ4 (Fragment)	A0A5C2FX62_HUMAN	2	237555	455090	450766	270218	187617	194080	518301	498183	388820	246920	346315	353581	170124	328383	205375	227473	159912	255590	216706	322429	130492	480163	247115	525277	839241	639938	603672	721019	574457	613984	380293	293922	74882.4	77743.7	232246	106338	202994	77969.5	87493.8	171761	591182
A0A5C2FX87	IGL c1668_light_IGKV2-28_IGKJ1 (Fragment)		A0A5C2FX87	A0A5C2FX87		IGL c1668_light_IGKV2-28_IGKJ1 (Fragment)	A0A5C2FX87_HUMAN	3	343433				1.1636e+06	380610	294563		389271		134321	514789	268268	156790			353911				75566.4	263949	174823	281576			120906	175848		678868	339476		189486	157715	168301	96283.4	228096	307666	161117	463767
A0A5C2FX99	IGL c1589_light_IGKV4-1_IGKJ4 (Fragment)		A0A5C2FX99	A0A5C2FX99		IGL c1589_light_IGKV4-1_IGKJ4 (Fragment)	A0A5C2FX99_HUMAN	8	1.14969e+06	1.5772e+06	649992	830377	36077.3	1.94934e+06	1.54733e+06	1.05707e+06	906352	34313.2	881348	794040	1320455	755800	26490.5	1.06878e+06	864836	33984.3	401393	32927	1.36194e+06	753059	725011	1.0124e+06	910061	1.47775e+06	721473	583569	1.6363e+06	88543.6	839597	64330.8	1.29423e+06	1.05323e+06	1.1395e+06	701399	566566	2151858	176825	1.02152e+06	588635
A0A5C2FXC1	IGL c830_light_IGLV3-9_IGLJ2 (Fragment)		A0A5C2FXC1	A0A5C2FXC1		IGL c830_light_IGLV3-9_IGLJ2 (Fragment)	A0A5C2FXC1_HUMAN	3	114957	73674.5	175026	384618	57375	1.12383e+06	279839	756317	564615	789593	117306	719750	346927	258598	51135.5	838883	95581	72298.2	85736	164584	224694	227590	77142.4	84407.8	397884	103786	653965	425119	133800	786190	339507	107856	90567.7	110791	498311	97300.3	1.14076e+06	871387	29622.9	149382	206683
A0A5C2FXE6	IGL c926_light_IGKV3-20_IGKJ2 (Fragment)		A0A5C2FXE6	A0A5C2FXE6		IGL c926_light_IGKV3-20_IGKJ2 (Fragment)	A0A5C2FXE6_HUMAN	2	103764		230948	69522.9	2.03807e+06		163572	2.41841e+06			91209.7		200048	127114	2.33133e+06	162079	145952	2.60409e+06			134351	350010		590073	123539		3.27891e+06	179394			807494	2.05097e+06	115065	89843.9	80336.6	137953		69171.4	53821.2
A0A5C2FXG1	IGL c1671_light_IGLV1-51_IGLJ3 (Fragment)		A0A5C2FXG1	A0A5C2FXG1		IGL c1671_light_IGLV1-51_IGLJ3 (Fragment)	A0A5C2FXG1_HUMAN	2		107632		150413	87706.9		755342	579137		68094.8	413484	74047.1		61473.9		105923	225746		304767		67546.4						149634	71805.4	83066.9	50021.3	197402			68222.3	87774.7	350233		95304		38786.4	240749
A0A5C2FXI1	IGL c1562_light_IGKV3-11_IGKJ4 (Fragment)		A0A5C2FXI1;A0A5C2G052	A0A5C2FXI1;A0A5C2G052		IGL c1562_light_IGKV3-11_IGKJ4 (Fragment);IGL c2601_light_IGKV3-11_IGKJ4 (Fragment)	A0A5C2FXI1_HUMAN;A0A5C2G052_HUMAN	2	239227		557930	239478			330147		393783	168358	143169	199117	257388	400029	222948	305122	217400	182032	379916		246884			260568	273117		338565	420954	366814	281432	292017	506859	209780	199767		213191	900033	221719	161653
A0A5C2FXL7	IGL c1325_light_IGLV1-44_IGLJ2 (Fragment)		A0A5C2FXL7	A0A5C2FXL7		IGL c1325_light_IGLV1-44_IGLJ2 (Fragment)	A0A5C2FXL7_HUMAN	1			262779	196219			138423			218142	125638	308945	46935.7	98647		64156.9	256450		106434	36916.1	37838.9	85502.1	161908	85411.1		231521	88132.8	214881	94726.5	160595	143819		200874	198878	88048.6	178079	35750.9	468722	33443.9	96983.7	67210.9
A0A5C2FXQ6	IGL c405_light_IGKV3-11_IGKJ4 (Fragment)		A0A5C2FXQ6	A0A5C2FXQ6		IGL c405_light_IGKV3-11_IGKJ4 (Fragment)	A0A5C2FXQ6_HUMAN	1	187106	1.1108e+06	131588	364238	444288	303339		309446			543522		399329	373182	644779		272395		341874		457503	309144	348042	226656		773934	397508	694518	305641	734654	439704	418506	239146	434234	414972	641056	580356	300535	434151	537682
A0A5C2FXR4	IGL c1729_light_IGKV1D-39_IGKJ1 (Fragment)		A0A5C2FXR4	A0A5C2FXR4		IGL c1729_light_IGKV1D-39_IGKJ1 (Fragment)	A0A5C2FXR4_HUMAN	1	29014592	20585312	21343092	18075216	15406929	22540926	24243282	24492980	19430170	25230736	21615220	51296464	32156180	29237818	15085078	23449032	16771116	12976015	20559784	20082596	18875848	28900360	27858640	27128822	34832328	28159108	20168140	29548304	23203402	22557070	2.41608e+07	20587646	23542188	19621718	25911076	20057394	19568878	32192370	21241752	20940978	18811554
A0A5C2FXR7	IGL c1621_light_IGKV3-15_IGKJ2 (Fragment)		A0A5C2FXR7	A0A5C2FXR7		IGL c1621_light_IGKV3-15_IGKJ2 (Fragment)	A0A5C2FXR7_HUMAN	2	215587	1.0442e+06	685583	228126	268662	427265	696062	1.95765e+06			639062	354600	214983	571512	377194	194739		236705	784272	688120	347052	146612	292158	427968	330766	144548	241164	607851		471733	484391	780539	287638	273382	375083	390299	917718	212942	113622	360577	266880
A0A5C2FXS2	IGL c1741_light_IGLV3-21_IGLJ1 (Fragment)		A0A5C2FXS2	A0A5C2FXS2		IGL c1741_light_IGLV3-21_IGLJ1 (Fragment)	A0A5C2FXS2_HUMAN	1			650818	322505					632202		600135		129766	323171		236745	698323	200191			671416	554024	501806		437930	387080	822810	80589.3			453094		65639.9	266873	182752	538568		674669	124151	250225
A0A5C2FXS5	IGL c1682_light_IGKV1-12_IGKJ1 (Fragment)		A0A5C2FXS5	A0A5C2FXS5		IGL c1682_light_IGKV1-12_IGKJ1 (Fragment)	A0A5C2FXS5_HUMAN	1		976295	425810	654305	849853	909749	921892	399483	829276	548487	277657	560784	331703	1.14453e+06	672176	517824	468718	260882		708780	352186	1.05931e+06	846647	443347	1.83504e+06	650623	1.20155e+06	781941	762620	870106	723627		492752	705060	202887	248771	358337	1.01135e+06	206476	240971	341234
A0A5C2FXT9	IGL c435_light_IGKV1D-39_IGKJ1 (Fragment)		A0A5C2FXT9	A0A5C2FXT9		IGL c435_light_IGKV1D-39_IGKJ1 (Fragment)	A0A5C2FXT9_HUMAN	1	1.64614e+06	1.24882e+06		3.01435e+06	1.32245e+06	1.03016e+06		2.44578e+06		1.43269e+06	7.26418e+06	858981	1322948	3.89568e+06						1.8283e+06	1.01698e+06	4866068	1.40898e+06	1.67385e+06	2.89078e+06	2.0969e+06	1.15326e+06	840617		2.14242e+06	2.16192e+06	636104			1.01758e+06	713649	1541336	1.36791e+06	953778	11296288	676210
A0A5C2FXW3	IGL c1722_light_IGKV1-5_IGKJ2 (Fragment)		A0A5C2FXW3	A0A5C2FXW3		IGL c1722_light_IGKV1-5_IGKJ2 (Fragment)	A0A5C2FXW3_HUMAN	2	119990	93795.2	224037	71372.6	159447	170139	130296		168969		204217	115837	485844	171511	420922	156763		572287			222897	136854		147870		299664	241952	79503.5	129891	228486	206632	260467		178051	120628	93600.8	156925	384343			253665
A0A5C2FXX2	IGL c1732_light_IGKV3-15_IGKJ1 (Fragment)		A0A5C2FXX2;A0A5C2G8I3	A0A5C2FXX2;A0A5C2G8I3		IGL c1732_light_IGKV3-15_IGKJ1 (Fragment);IGL c4017_light_IGKV3-15_IGKJ2 (Fragment)	A0A5C2FXX2_HUMAN;A0A5C2G8I3_HUMAN	1	4339004	2.37613e+06	5.8362e+06	1.3682e+06	2.71103e+06	3909039	3.92063e+06	2.0293e+06	3.38911e+06	2862987	393535	9751642	4569198	7887183	2.00638e+06	2435320	3105239	4.55985e+06	6723500	2250935	10859926	3.13586e+06	1.19784e+06	8004253	2.6767e+06	5.90976e+06	4.23023e+06	3.66089e+06	5166014	2.74589e+06	4.13373e+06	6.4679e+06	315485	2.63775e+06	3739621	3.7189e+06	5.86613e+06	74994960	595901	2.69321e+06	5262355
A0A5C2FXY6	IGL c1752_light_IGKV1D-13_IGKJ4 (Fragment)		A0A5C2FXY6	A0A5C2FXY6		IGL c1752_light_IGKV1D-13_IGKJ4 (Fragment)	A0A5C2FXY6_HUMAN	2	1.36192e+06	1.04766e+06				894912		590963	791052	784787	237711	689012		375383		405890	737649		333247	902957	352749	642437	653000	1275861		625905	475392	433353	673130	1.01222e+06	695327		924145	515913	719497	149473	784256		860737	193321	627651
A0A5C2FY05	IGL c1772_light_IGLV6-57_IGLJ7 (Fragment)		A0A5C2FY05	A0A5C2FY05		IGL c1772_light_IGLV6-57_IGLJ7 (Fragment)	A0A5C2FY05_HUMAN	2		49131.1	1.16412e+06	171893			1.21722e+06	115100	602670	430184	442152	3.62474e+06	940781	1.96549e+06	34804.9	2.59059e+06	499219		2.41632e+06		409384	2384843	3.03515e+06	1.92047e+06	854344	2.94316e+06	3328321	6346634	2.79044e+06	1934868	1.68848e+06	397210	975535	649244	1.25095e+06	402551	73795.1	912658	500768	1.42412e+06	1.70453e+06
A0A5C2FY51	IGL c1096_light_IGLV6-57_IGLJ2 (Fragment)		A0A5C2FY51	A0A5C2FY51		IGL c1096_light_IGLV6-57_IGLJ2 (Fragment)	A0A5C2FY51_HUMAN	2	985797	703390	848929	217508	242314	1.02891e+06	1325083	785321	509143		1.00169e+06	929242	674737	736917		404795	532726		528540		1.03228e+06	1.17544e+06	722919	928643	368589	533339	394018	258560	443945	412755	681751	224702	384720	579522	470047		887598	68710.4	540989	443404	626918
A0A5C2FY90	IGL c1931_light_IGKV3-20_IGKJ3 (Fragment)		A0A5C2FY90	A0A5C2FY90		IGL c1931_light_IGKV3-20_IGKJ3 (Fragment)	A0A5C2FY90_HUMAN	6	864294	1.02534e+06	776105	409479	105482	926559	967586	484614	670111	599004	583111	405885	1.01363e+06	973595	1.28181e+06	1.46158e+06	415880	1.05763e+06	218576	1049039	694497	820949	737589	673123	329984	874344	897714	1.0344e+06	556725	1.01872e+06	764245	636983	837722	502520	523412	488572	1.18684e+06	580907	356106	418879	837808
A0A5C2FYA5	IGL c1146_light_IGKV1D-33_IGKJ2 (Fragment)		A0A5C2FYA5	A0A5C2FYA5		IGL c1146_light_IGKV1D-33_IGKJ2 (Fragment)	A0A5C2FYA5_HUMAN	5	313692	336806	601208	1.29361e+06	2.13261e+06	249614	3.31202e+06	1.31809e+06	163680	120620	3294389	4250727	3.14007e+06	2.25221e+06	725516	632761	118347	2068961	229015	174180	3.85629e+06	393349	243946	3.95262e+06	2.04966e+06	429355	253456	641213	177330	224750	1.29834e+06	184681	187688	2.33167e+06	1.7529e+06	265115	126112	1.07447e+06	2.00515e+06	1.34968e+06	1.91845e+06
A0A5C2FYC1	IGL c1166_light_IGKV3-20_IGKJ2 (Fragment)		A0A5C2FYC1	A0A5C2FYC1		IGL c1166_light_IGKV3-20_IGKJ2 (Fragment)	A0A5C2FYC1_HUMAN	3	102365648	65494952	98473800	66715056	59909508	86093216	116931568	62461696	77688480	89316408	107440512	57634800	148994512	102184608	46068460	76547672	90384096	58627364	52793888	77403848	113192328	52367368	75509288	84647480	87723416	44259572	71048632	104903792	71212416	72414408	8.06936e+07	66916760	84705224	83373928	43837592	93049096	86008840	144551056	61989464	104449904	53193344
A0A5C2FYC9	IGL c1902_light_IGKV2-30_IGKJ1 (Fragment)		A0A5C2FYC9	A0A5C2FYC9		IGL c1902_light_IGKV2-30_IGKJ1 (Fragment)	A0A5C2FYC9_HUMAN	1	26460460	5.55579e+06	52658604	10693926	39076136	49300528	21709498	11033063	29063012	32264080	5775068	26523466	28857258	42883592	23224640	17530272	7554638	19243208	19053860	49317132	10276786	33237584	29570514	36446988	20561404	53700140	17690078	17214564	42989836	33736648	2.71068e+07	40995368	6232158	22699118	19874258	17965420	29119142	23501532	22231420	24284854	32689150
A0A5C2FYF6	IGL c1942_light_IGKV1-5_IGKJ2 (Fragment)		A0A5C2FYF6	A0A5C2FYF6		IGL c1942_light_IGKV1-5_IGKJ2 (Fragment)	A0A5C2FYF6_HUMAN	1	175052	309505	261768	112854		81544.4	192544		175759	120155	550095	198307	276121	275201		361654	111995		277442	207903	217048	294617	176242	259059		320557	332333	333079	188448	144142	238137	126855	231568	72076.6	144428	518368	167512	190261	208030	213380	215422
A0A5C2FYG6	IGL c1270_light_IGKV1D-39_IGKJ1 (Fragment)		A0A5C2FYG6	A0A5C2FYG6		IGL c1270_light_IGKV1D-39_IGKJ1 (Fragment)	A0A5C2FYG6_HUMAN	2			355108	351610		1.42377e+06	766820	564790	439901		863974	744396		606964		408025	449733		317844		749136		531422	510759	474948	429361	525099	290886			568660	281889	459959		396737	769428	557808	9221462	954969	436952	472573
A0A5C2FYG7	IGL c1216_light_IGKV3-20_IGKJ2 (Fragment)		A0A5C2FYG7	A0A5C2FYG7		IGL c1216_light_IGKV3-20_IGKJ2 (Fragment)	A0A5C2FYG7_HUMAN	5	708101	239069	1.04986e+06	474386	538583	466391	742257	400968	756770	970816	537628	584027	1.15712e+06	518106	404344	506423	349378	303828	222863	475149	702548	455816	293173	373089	294322	589741	892004	454813	558653	532664	551763	758058	661346	679205	685549	416666	490642	464122	515283	1.41083e+06	486788
A0A5C2FYI0	IGL c1290_light_IGKV1-5_IGKJ1 (Fragment)		A0A5C2FYI0	A0A5C2FYI0		IGL c1290_light_IGKV1-5_IGKJ1 (Fragment)	A0A5C2FYI0_HUMAN	2	288774	10772235	174184	188765	9066151	11787487	617661	649900	709258	13204568	244300	14321575	523215	15849808	9031909	496463		7857651	10836599	10833615	145569	15531047	15276787	282798	202195	318495	10807141	8.03484e+06	12890962	12887342	6.68384e+06		311310	9471978	12790296	80460.5		566925	453418	90808.6	172877
A0A5C2FYI2	IGL c1226_light_IGKV1-5_IGKJ1 (Fragment)		A0A5C2FYI2	A0A5C2FYI2		IGL c1226_light_IGKV1-5_IGKJ1 (Fragment)	A0A5C2FYI2_HUMAN	2	721727	706012	725985	1.27589e+06		1320986	1.19972e+06	797360		518252	599781	727188	1.78941e+06	310172			454807		249462	594410	1.10325e+06	981130	655692	937033	790258	765453		527025		788690	806073	736011	611816	1.59979e+06	1.44129e+06	1.43371e+06	985581	1.83065e+06	940945	724741	140577
A0A5C2FYI5	IGL c1714_light_IGKV6-21_IGKJ4 (Fragment)		A0A5C2FYI5	A0A5C2FYI5		IGL c1714_light_IGKV6-21_IGKJ4 (Fragment)	A0A5C2FYI5_HUMAN	5	355480	263700	521650	379071	999751	324551	249284	180706	567818	242441	313031	457077	3329061	435261	271475	128941	432555	195304	175658	320372	1.6423e+06	255178	223346	419668	485667	171688	210950	469848	176641	346597	484836	242818	155024	404394	357870	156772	210166	2780085	364434	404762	361092
A0A5C2FYI7	IGL c1949_light_IGKV4-1_IGKJ1 (Fragment)		A0A5C2FYI7	A0A5C2FYI7		IGL c1949_light_IGKV4-1_IGKJ1 (Fragment)	A0A5C2FYI7_HUMAN	1	3.32863e+06	15227586	5.22457e+06	395796	8364973	23618628	5.7582e+06	8950422	4377992	8.1794e+06	661787	6612248	1.63962e+06	5.11119e+06	5.09637e+06	6544184		8181071	646577	13796291	3546199	9637880	9567497	14673054	278729	16132744	6190786	1.59504e+06	8031268	9988393	7.28818e+06	3.2379e+06	1.855e+06	259337	578258	542952	12572045	452605			1.01999e+06
A0A5C2FYL1	IGL c1744_light_IGKV3-11_IGKJ2 (Fragment)		A0A5C2FYL1	A0A5C2FYL1		IGL c1744_light_IGKV3-11_IGKJ2 (Fragment)	A0A5C2FYL1_HUMAN	1	651872	477670	415126				909508	361897	368126	434689	715147	978975	522909	913031	392265	375282	598397	541181	243404	274715	522918	323401	233261	463263	572848	592280	392862	409359	299784	662031	505415			314373	465202	474043	461982	479704	454601	236291	629078
A0A5C2FYL2	IGL c2002_light_IGKV1-39_IGKJ1 (Fragment)		A0A5C2FYL2;A0A5C2FZ29	A0A5C2FYL2;A0A5C2FZ29		IGL c2002_light_IGKV1-39_IGKJ1 (Fragment);IGL c2162_light_IGKV1-39_IGKJ1 (Fragment)	A0A5C2FYL2_HUMAN;A0A5C2FZ29_HUMAN	7	13231057	22437482	9690204	15349100	10417918	14385598	16483808	12751191	19243932	11126836	15045478	13172187	19409934	20756024	7.10178e+06	18362392	8.21231e+06	8676181	11992389	10025671	15765092	14253914	11056447	25176376	10422438	18238138	10692456	14491399	11740339	19598590	1.43102e+07	5066669	10276970	16859122	16221400	24598500	15270220	25127108	14029217	13783720	8808656
A0A5C2FYM3	IGL c2071_light_IGKV4-1_IGKJ1 (Fragment)		A0A5C2FYM3	A0A5C2FYM3		IGL c2071_light_IGKV4-1_IGKJ1 (Fragment)	A0A5C2FYM3_HUMAN	2	471274	285559	451944	198659		278240	458160	187078	306211	205590	92166	247209	1.20352e+06	190882		282432	298805		190163	360495	891625	313069	286957	296418	283875	354140	267034	367667	327326	278503	347223	197141	268045	230981	390382	47923.7	311324	696344	422394	53495.1	411775
A0A5C2FYN5	IGL c2081_light_IGKV1-17_IGKJ1 (Fragment)		A0A5C2FYN5	A0A5C2FYN5		IGL c2081_light_IGKV1-17_IGKJ1 (Fragment)	A0A5C2FYN5_HUMAN	2	62153.4	61973.2	36326.7	61689.2		53781.3	72051.7	233108	84682.8			24764.7	203072	114562		57829	43946		172885		163763	68088.3	112240	88296.4	80870.3	150196	119324			266590	106009		56428.9		96638.8	86492.5	70428.6		115832	58184.9	43081.7
A0A5C2FYN8	IGL c1286_light_IGKV3-20_IGKJ3 (Fragment)		A0A5C2FYN8;A0A5C2GS53	A0A5C2FYN8;A0A5C2GS53		IGL c1286_light_IGKV3-20_IGKJ3 (Fragment);IG c1344_light_IGKV3-20_IGKJ4 (Fragment)	A0A5C2FYN8_HUMAN;A0A5C2GS53_HUMAN	1	315180				391002	734699	380905	378086					308355			550254		604316	298992	364035	178274	398095		415323		1005854	520029		369160	323823	443317	246529	161649				765691		1.57604e+06		310193
A0A5C2FYV6	IGL c1854_light_IGKV4-1_IGKJ2 (Fragment)		A0A5C2FYV6	A0A5C2FYV6		IGL c1854_light_IGKV4-1_IGKJ2 (Fragment)	A0A5C2FYV6_HUMAN	2		2751432		1.74427e+06			3.77114e+06	1.48828e+06	3.71582e+06			1617946	2165604	254743	735741	136569	3.49156e+06				3.14577e+06	158157	2.18523e+06		114756	2.40623e+06	138073	126426	2.55766e+06	2.477e+06	1.75912e+06	79636.1	2752934	3247369	3176257	3.95145e+06		4.7427e+06	3.70269e+06	4279369	1.12395e+06
A0A5C2FYY5	IGL c1376_light_IGKV3-15_IGKJ1 (Fragment)		A0A5C2FYY5	A0A5C2FYY5		IGL c1376_light_IGKV3-15_IGKJ1 (Fragment)	A0A5C2FYY5_HUMAN	2	198884	159727	412191			163415	1.15908e+06	361424	257372	345225	360344	966254	1.96824e+06	910850	388902	442197	609670	311707	244360	303038	396751	322341	230803	595165	568756	443507	393679	646566	298582	303576	491522	210411	154886	372147	464957	474043	457152	479704	454282	554337	717188
A0A5C2FYZ3	IGL c875_light_IGKV3-20_IGKJ1 (Fragment)		A0A5C2FYZ3	A0A5C2FYZ3		IGL c875_light_IGKV3-20_IGKJ1 (Fragment)	A0A5C2FYZ3_HUMAN	2	318850	446571	512209	554253	332804	234587	749009	481470	295739	507661	442109	214325	406274	221706	131906	556122	408118	258563	327474	145723	580266	310283	157784		242662	448264	369337	315308	272593	340223	364903	346361	253430	429938	299295	390078	278731	389834	571858	314179	418226
A0A5C2FYZ9	IGL c1894_light_IGKV3-20_IGKJ1 (Fragment)		A0A5C2FYZ9	A0A5C2FYZ9		IGL c1894_light_IGKV3-20_IGKJ1 (Fragment)	A0A5C2FYZ9_HUMAN	1	137684	170839	333653	80957.5		434290	275250	201390	626144	557421	277925	373131	333089	261318		203927	393188	152341		192369	1613996	348614	269676	121008	312707	545470	398828	263945	381992	164936	349114	152739	98810.5	221506	302300	242003	288393	273920	230745	405132	190256
A0A5C2FZ13	IGL c507_light_IGKV3-20_IGKJ2 (Fragment)		A0A5C2FZ13	A0A5C2FZ13		IGL c507_light_IGKV3-20_IGKJ2 (Fragment)	A0A5C2FZ13_HUMAN	1		610516	441134	885199		3.02521e+06	2.35635e+06		1.92932e+06		1.32969e+06	3421650	1.59346e+06	1.37399e+06		1.81182e+06	1.22632e+06				704172	1.07025e+06	1.45406e+06	2.39624e+06	837894	1.91522e+06	1.10683e+06	1330574		1.58097e+06	1.5429e+06	8839609	626308	752121	901161	1.07965e+06	328259	1173155	924590	1.15391e+06	1.39799e+06
A0A5C2FZ14	IGL c1480_light_IGKV1D-39_IGKJ1 (Fragment)		A0A5C2FZ14	A0A5C2FZ14		IGL c1480_light_IGKV1D-39_IGKJ1 (Fragment)	A0A5C2FZ14_HUMAN	1			142897	131822		186863	232950		149693		215217	152180	117447	177353						379606	126513	343554	96439.1		145766		149305	192076		195405	184417				225757	264441		299367		100322
A0A5C2FZ15	IGL c2139_light_IGKV1D-39_IGKJ4 (Fragment)		A0A5C2FZ15	A0A5C2FZ15		IGL c2139_light_IGKV1D-39_IGKJ4 (Fragment)	A0A5C2FZ15_HUMAN	5	229750	271194	632002	271440	206838	753828	588384	385098	406958	610515	713956	258346	846658	382375	336463	253464	669831	525366	331717	513841	597822	382607	337038	186953	259884	422811	672524	268434	193116	402945	430405	326702	80787.9	69378.1	557383	163517	512429	223692	137557	823448	251770
A0A5C2FZC1	IGL c2311_light_IGKV3-20_IGKJ1 (Fragment)		A0A5C2FZC1	A0A5C2FZC1		IGL c2311_light_IGKV3-20_IGKJ1 (Fragment)	A0A5C2FZC1_HUMAN	2	11471161	15126719	2.14992e+06	14303807	2.59366e+06	23640434	4046596	18524514	4981045	5255494	1.18603e+06	5789881	6.67902e+06	3980408	7.27706e+06	2.08995e+06	2.19695e+06	6638003	9015015	16899574	21254650	5728710	20808924	20893674	2.13918e+06	19476784	3.75675e+06	2875517	19492050	15087431	9.8453e+06	1.00786e+06	11974885	2.24712e+06	4.76722e+06	3.74353e+06	19916120	4234409	4778347	3353630	6138293
A0A5C2FZC3	IGL c533_light_IGLV1-44_IGLJ1 (Fragment)		A0A5C2FZC3	A0A5C2FZC3		IGL c533_light_IGLV1-44_IGLJ1 (Fragment)	A0A5C2FZC3_HUMAN	2			385310	148153	637339	336640	525734		275195	470103	388821	261564	113860	188193	490167	309611	637313	740706	162434	338640		699976	421932	560410	396555	468138	864876	330871	778692	609537	443876	360314			368927	290110	341420				590279
A0A5C2FZF0	IGL c1630_light_IGLV1-51_IGLJ3 (Fragment)		A0A5C2FZF0	A0A5C2FZF0		IGL c1630_light_IGLV1-51_IGLJ3 (Fragment)	A0A5C2FZF0_HUMAN	3	230292	246903	276021	520544	537601	336080	428471	371263	127849	254831	610815	583514	411694	317008	287726	137847	429945	286460	347421	191868	235418	276711	771463	552254	86346.2	331694	566283	414112	281914	351861	360074	185085	890529	429152	323674	291898	94520.1	451434	549906	186415	149490
A0A5C2FZF5	IGL c2074_light_IGKV6-21_IGKJ1 (Fragment)		A0A5C2FZF5	A0A5C2FZF5		IGL c2074_light_IGKV6-21_IGKJ1 (Fragment)	A0A5C2FZF5_HUMAN	6	1.29044e+06	673288	1695866	456054	581136	1.30561e+06	613954	607783	1.21331e+06	679746	243159	500597	584588	1.0389e+06	545569	453502	1070446	401899	283664	666328	513306	228164	774961	317384	612594	779748	351046	1.25244e+06	762248	393501	696374	3.09309e+06	740863	704665	966094	897030	1.11584e+06	1.01085e+06	1.17548e+06	1.2849e+06	699023
A0A5C2FZH8	IGL c1075_light_IGKV3-20_IGKJ5 (Fragment)		A0A5C2FZH8	A0A5C2FZH8		IGL c1075_light_IGKV3-20_IGKJ5 (Fragment)	A0A5C2FZH8_HUMAN	1	69657.1		181780	218507	105100	101755	194152	61789.1	140038	114383	110547	205989	173406	154211		318704	66550.6	51980.7	94583.7	98378.4	216288	142274	150738	80111	107943	142759	199504	146567	119156	154492	140048	116889	131742	104874	80139	129470	82554.3	138007	69121.7	69853.3	98841.9
A0A5C2FZQ1	IGL c1145_light_IGKV3-11_IGKJ2 (Fragment)		A0A5C2FZQ1	A0A5C2FZQ1		IGL c1145_light_IGKV3-11_IGKJ2 (Fragment)	A0A5C2FZQ1_HUMAN	1	2554255	1.92617e+06	1.67409e+06	1.0288e+06		3106883	2.44349e+06	1.66834e+06	1.94581e+06	2.21345e+06	1.69281e+06	3.06148e+06	2.16979e+06	2537010	1.2513e+06	1.76706e+06	1.51544e+06	1.56139e+06	1107498	2.71365e+06	1760395	2.2557e+06	2816272	2.58889e+06	2.20299e+06	2.42498e+06	1.01642e+06	1.40132e+06	2.08442e+06	1.37748e+06	1.99543e+06	2.26719e+06	2.81915e+06	1.81232e+06	1.52333e+06	1.57202e+06	2.35715e+06	2896035	2.73466e+06	1.83694e+06	1.41368e+06
A0A5C2FZQ2	IGL c2402_light_IGKV2-28_IGKJ4 (Fragment)		A0A5C2FZQ2	A0A5C2FZQ2		IGL c2402_light_IGKV2-28_IGKJ4 (Fragment)	A0A5C2FZQ2_HUMAN	7	1.43696e+06	1.44104e+06	1.28674e+06	1.90079e+06	2.69041e+06	1.51568e+06	1.27339e+06	1.15525e+06	1.01237e+06	1.46026e+06	1.20953e+06	483801	2.36035e+06	686277	1542025	895323	521496	2.01384e+06	1.17671e+06	2.00643e+06	598632	1.28742e+06	1221049	2.04139e+06	2.50037e+06	1226379	1.88596e+06	1068837	2335124	2001608	1.47451e+06	1.47796e+06	1.46303e+06	1.89119e+06	1.76564e+06	1.29251e+06	1.3826e+06	1.12129e+06	1.66561e+06	845713	1.182e+06
A0A5C2FZR4	IGL c1616_light_IGLV2-11_IGLJ1 (Fragment)		A0A5C2FZR4	A0A5C2FZR4		IGL c1616_light_IGLV2-11_IGLJ1 (Fragment)	A0A5C2FZR4_HUMAN	1	250918		53479.2	32443.8	132988	194886	113167		95448		276887	498794	233810	120190		134310	245489	206030	259268	166857	151358	210776	197842	74895.9	72806.1	289358	97616.5	175146	68548.2	69158.9	170095	57564.1	66507.1	42321.3	116466	87186	336865	133627	184709	91485.2	222587
A0A5C2FZT2	IGL c1636_light_IGKV1-9_IGKJ4 (Fragment)		A0A5C2FZT2	A0A5C2FZT2		IGL c1636_light_IGKV1-9_IGKJ4 (Fragment)	A0A5C2FZT2_HUMAN	4	560972	468468		629365	695155	559770		1.16137e+06	683822	605226	1.44132e+06	245527	4.04312e+06	526161	475545	619408			268164	805605	395470	498082	705448	741794	815462	725030	669618	394557	499063	537332	760418	387933	643341	467516	640804	329819	667792	938689	1.16897e+06	7050048	299360
A0A5C2FZU4	IGL c1656_light_IGKV1-6_IGKJ2 (Fragment)		A0A5C2FZU4	A0A5C2FZU4		IGL c1656_light_IGKV1-6_IGKJ2 (Fragment)	A0A5C2FZU4_HUMAN	2	785913	740720	5.95877e+06	378203	521224	772249	1.12959e+06	13398941	635495	531655	531160	28396678	249934	560213	9019221	752086	363923	496177	501685	398543	608121	803610	693829	540730	448484	1.00387e+06	679217	993564	885438	967025	2.45821e+06	792860	480059	534024	348415	9947377	838440	557374	452377	10402717	678258
A0A5C2FZV7	IGL c817_light_IGKV2-30_IGKJ2 (Fragment)		A0A5C2FZV7	A0A5C2FZV7		IGL c817_light_IGKV2-30_IGKJ2 (Fragment)	A0A5C2FZV7_HUMAN	1	38261.7			62489.9		68230.2				36613.7	26869.3	34049.5	79407.9	94868.6		55736.3	109841			71495.3	91610.1	24356.3		24880.5	19469.2	29852.2	19211.6		14013.9	53431	50246.8		56042.4	42031.9	27774.9	30536.2	68359.9	96899.5	83460.2	87472.4	47705.5
A0A5C2G085	IGL c2354_light_IGKV1-5_IGKJ3 (Fragment)		A0A5C2G085	A0A5C2G085		IGL c2354_light_IGKV1-5_IGKJ3 (Fragment)	A0A5C2G085_HUMAN	2	2.91896e+06		4430285	4.12998e+06		475467	7.40251e+06	5.83772e+06	3.94438e+06	6154262	4018927	6365400	7.36304e+06	5.02191e+06	889377	922176	4.20944e+06	1.71744e+06		4540961	8964745	2.62599e+06	4981380	2459527	5996420	4375311	1.93061e+06	247277	3659185	2.10317e+06	3.98837e+06	2848187	2.81509e+06	4174394	4.14012e+06	4910218	4117856	8583420	7.7362e+06	6.3111e+06	2.5214e+06
A0A5C2G099	IGL c977_light_IGKV3-20_IGKJ3 (Fragment)		A0A5C2G099	A0A5C2G099		IGL c977_light_IGKV3-20_IGKJ3 (Fragment)	A0A5C2G099_HUMAN	1	514042	659074	3.30402e+06	298809	816710	896630	368009	1.06758e+06	421022	433981	616762	496660	325469	679960		412829	370568	749759	241244	538060	527512	411439	395063	513275	289856	416110	582417	842134	461829	389764	622089	361058	566408	224592	438430	544367	903306	309952	372370	274603	652803
A0A5C2G0A9	IGL c2592_light_IGKV1-12_IGKJ5 (Fragment)		A0A5C2G0A9	A0A5C2G0A9		IGL c2592_light_IGKV1-12_IGKJ5 (Fragment)	A0A5C2G0A9_HUMAN	2	1.00433e+06	1128945	1.0458e+06	348240		767513	2101289		1.00417e+06	1.0755e+06	881023	1.24185e+06	309153	403386	521779	1.44024e+06	945070	691549		857125	1485865	1.03426e+06	1.33309e+06	370791		1.0537e+06	1.61327e+06	1449464	1.14835e+06	756976	1.00049e+06	1.52659e+06			1.80793e+06	95907.5	629074	644595	445600	886001	756417
A0A5C2G0C6	IGL c2681_light_IGLV1-44_IGLJ3 (Fragment)		A0A5C2G0C6	A0A5C2G0C6		IGL c2681_light_IGLV1-44_IGLJ3 (Fragment)	A0A5C2G0C6_HUMAN	3	1.00271e+06	1.63049e+06	1.5374e+06	336366	1.05183e+06	738272	1.39702e+06	534054	981667	1.01292e+06	501595	2.16184e+06	563751	945635	826899	1.47813e+06	662207	1.08632e+06	646085	933532	635941	607423	735692	1.26262e+06	955716	1.06782e+06	1.12379e+06	1.71468e+06	1.31433e+06	1.46372e+06	1.03035e+06	1.74569e+06	608671	517866	649689	431150	660125	194609	681096	818531	1.26517e+06
A0A5C2G0C7	IGL c2435_light_IGKV3-20_IGKJ1 (Fragment)		A0A5C2G0C7	A0A5C2G0C7		IGL c2435_light_IGKV3-20_IGKJ1 (Fragment)	A0A5C2G0C7_HUMAN	6	5932871	15307381	6806024	15043080	25513904	7.10118e+06	7.40154e+06	4.63835e+06	3.10652e+06	6.18578e+06	12917174	4262711	4.58666e+06	19336082	7.21481e+06	3.33773e+06	21341666	7.10165e+06	13324287	7769446	13205347	13161194	9434271	3726341	31426980	11464551	25710644	39747880	19498196	9994645	1.252e+07	16849952	19970268	14774451	10264606	10861045	3.84841e+06	17898078	14702524	18335032	13056410
A0A5C2G0D0	IGL c2000_light_IGLV3-27_IGLJ2 (Fragment)		A0A5C2G0D0	A0A5C2G0D0		IGL c2000_light_IGLV3-27_IGLJ2 (Fragment)	A0A5C2G0D0_HUMAN	5	691692	440260	331820	375693	246204	346371	696304	554924	519411	1.33764e+06	481516	743594	865562	490967	614463	431060	881883	963683	491276	479560	712284	1.30834e+06	754850	888452	504851	502395	640714	857057	770903	517691	648047	530659	678437	297926	482586	653158	411429	846637	483519	437800	643339
A0A5C2G0D8	IGL c2639_light_IGKV3-20_IGKJ4 (Fragment)		A0A5C2G0D8	A0A5C2G0D8		IGL c2639_light_IGKV3-20_IGKJ4 (Fragment)	A0A5C2G0D8_HUMAN	1	1.52098e+06	764716	350556	309443	589343	944046	576306	638269	342139	861220	840721	305597	635691	1.04778e+06	170214	339706	376798	370909	284359	746960	441455	1.14794e+06	413522	638021	599109	1.18365e+06	291040	324068	1.30333e+06	1031653	646318	408708	190323	527985	666084	380298	1.39584e+06	405152	289050	358124	1109299
A0A5C2G0F5	IGL c2030_light_IGKV1-39_IGKJ1 (Fragment)		A0A5C2G0F5;A0A5C2G593	A0A5C2G0F5;A0A5C2G593		IGL c2030_light_IGKV1-39_IGKJ1 (Fragment);IGL c1493_light_IGKV1-39_IGKJ4 (Fragment)	A0A5C2G0F5_HUMAN;A0A5C2G593_HUMAN	2	615112	809119		156192		1.06014e+06		337998		676127	399500	186686	302887	418031		484005	173449	734221		508495		371095	258045	607022	168683	489432	399495			860045	476942		75239.1	139315	262116	108577	584260	170998			651138
A0A5C2G0I0	IGL c2070_light_IGKV3-20_IGKJ4 (Fragment)		A0A5C2G0I0	A0A5C2G0I0		IGL c2070_light_IGKV3-20_IGKJ4 (Fragment)	A0A5C2G0I0_HUMAN	1	35504104	4.19789e+06	25888252	18317582	12410244	30991892	613359	24271566	4.50414e+06	27641500	7770501	28401516	7523791	20553802	4655650	2.03017e+06	18851542	8518053	11445682	22235970	26313002	7166399	5.72081e+06	27802388	2.0898e+06	3.53225e+06	18344158	20589262	4.83684e+06	19831652	1.50851e+07	11478736	14955975	17500652	5749690	4309642	26179816	6.38384e+06	2.43256e+06	3.93773e+06	7090067
A0A5C2G0J3	IGL c1495_light_IGKV3-20_IGKJ1 (Fragment)		A0A5C2G0J3	A0A5C2G0J3		IGL c1495_light_IGKV3-20_IGKJ1 (Fragment)	A0A5C2G0J3_HUMAN	4	576498	884849	2324581	694981		1.08006e+06	1.92599e+06	1.29305e+06	1.44208e+06	1088837	1486482	2078968	1.4905e+06	1.63009e+06	715831	1.48824e+06	2.0633e+06	420952	1.23785e+06	823893	2.43512e+06	1.46657e+06	255044	1.14487e+06	788681	1.25888e+06	683776	2951338	1.12369e+06	339455	1.28257e+06	675476	1.64266e+06	697150	1.01858e+06	1.32916e+06	958282	1.11804e+06	1.24381e+06	1.61851e+06	945846
A0A5C2G0K3	IGL c1505_light_IGKV1-9_IGKJ4 (Fragment)		A0A5C2G0K3	A0A5C2G0K3		IGL c1505_light_IGKV1-9_IGKJ4 (Fragment)	A0A5C2G0K3_HUMAN	3	560803	703165	673362	337889		423399	1.31091e+06		651474	665458	765863	1558643	295091	883066	1.07319e+06	820572	701574		670835	967350	435324	703864	726959	563378	1.14309e+06	585370	646862	458591	451953	464960	712703	331174	1.96803e+06	721604	604418	711945	703758	1.31121e+06	1.17504e+06	868756	594836
A0A5C2G0K7	IGL c2652_light_IGKV2D-29_IGKJ1 (Fragment)		A0A5C2G0K7	A0A5C2G0K7		IGL c2652_light_IGKV2D-29_IGKJ1 (Fragment)	A0A5C2G0K7_HUMAN	4	1.94043e+06	1.04759e+06	857371	426484	488955	1.14571e+06	1457585	765133	555068	1.26094e+06	887144	496220	1.26231e+06	634280	307341	728536	461714	553472	474993	1.20208e+06	664508	750111	1.06035e+06	1.34336e+06	738510	1306778	769009	778427	848008	875363	869593	892759	465068	533804	527130	472454	822645	724124	652714	1.06572e+06	730705
A0A5C2G0L9	IGL c1976_light_IGKV2-30_IGKJ2 (Fragment)		A0A5C2G0L9	A0A5C2G0L9		IGL c1976_light_IGKV2-30_IGKJ2 (Fragment)	A0A5C2G0L9_HUMAN	3	1.40179e+06	1138798	1.46028e+06	964694	2.13739e+06	2393642	2.15098e+06	732179	1.84677e+06	1.13826e+06	1.72272e+06	5641936	1.29248e+06	2.1562e+06	1033091	1.33024e+06	1.29404e+06	775662	1.11243e+06	2293211	1.56894e+06	1.31319e+06	1302571	807721	1.21544e+06	1.07698e+06	599002	1.7543e+06	1.12746e+06	1.11081e+06	1.52977e+06	1572569	1.00752e+06	939449	1.20592e+06	1.70564e+06	1.51949e+06	1.34457e+06	1.62724e+06	1.64434e+06	861288
A0A5C2G0P9	IGL c2702_light_IGKV3-20_IGKJ1 (Fragment)		A0A5C2G0P9	A0A5C2G0P9		IGL c2702_light_IGKV3-20_IGKJ1 (Fragment)	A0A5C2G0P9_HUMAN	4	807666	923927	770999	394649	441581	558252	355324	763432	988728	658824	1.72056e+06	434930	641703	301548	125388	357471	1.00242e+06	295629	244934	559682	502065	888816	564725	799112	476055	565351	642346	511219	690965	614430	620091	370474	658026	313206	1731534	1406037	529238	684844	540295	400427	665187
A0A5C2G0Q5	IGL c2120_light_IGKV4-1_IGKJ1 (Fragment)		A0A5C2G0Q5	A0A5C2G0Q5		IGL c2120_light_IGKV4-1_IGKJ1 (Fragment)	A0A5C2G0Q5_HUMAN	5	2.81352e+06	2.6929e+06	2.88812e+06	2.02028e+06	2.98326e+06	5.47377e+06	492113	159599	2.56797e+06	1.68203e+06	363101	2.94697e+06	418267	3410749	1.34957e+06	2.92355e+06	536075	1.97527e+06	2.12546e+06	2.56875e+06	3.08445e+06	3.30948e+06	479793	253602	3395656	4.31735e+06	320997	2.97445e+06	3.07164e+06	2.91634e+06	2.21717e+06	2263919	849988	2.96392e+06	3.15479e+06	3.18131e+06	212017	5.81445e+06	2770928	2.45298e+06	3.10967e+06
A0A5C2G0S1	IGL c2732_light_IGKV1-12_IGKJ5 (Fragment)		A0A5C2G0S1	A0A5C2G0S1		IGL c2732_light_IGKV1-12_IGKJ5 (Fragment)	A0A5C2G0S1_HUMAN	2	313692	168862	2.08336e+06	499893	384666		2.91141e+06	224730	1.9269e+06	2.02765e+06	2.75663e+06	145779	525000	328395	569092	267547		239958	150253	1.99331e+06	597984	355942	357166	1.55692e+06	126779	1.43731e+06	1.6276e+06	641942	1.06187e+06	158699	908548	2.57565e+06			2337170	122192	1.43055e+06	4.56542e+06	168156	6210518	185198
A0A5C2G0X4	IGL c2809_light_IGLV1-44_IGLJ3 (Fragment)		A0A5C2G0X4	A0A5C2G0X4		IGL c2809_light_IGLV1-44_IGLJ3 (Fragment)	A0A5C2G0X4_HUMAN	2	103455	338846	270752	1.05767e+06	487163	240469			54690.1	117287	364329	289572	492606	199639		264397	251269		102855	163822	194210	288146	398802	196300	268408	174968	768849	334065		224889	305898	252455	199958	247251	249517	316262	397257	334340	135636	89182.1	256528
A0A5C2G0X8	IGL c2782_light_IGKV1-12_IGKJ3 (Fragment)		A0A5C2G0X8	A0A5C2G0X8		IGL c2782_light_IGKV1-12_IGKJ3 (Fragment)	A0A5C2G0X8_HUMAN	2			169586	414243			385140	2.34446e+06	186449	566520	831622	188623	741034	215208		214462	486492		491470	225810	441169	229496	259128	305848	243293	240369	249382	194352	221268	177455	417620	142077	530796	563105	552280	555198	169997	897455	673820	1.08233e+06	298703
A0A5C2G0Y5	IGL c2958_light_IGKV3-20_IGKJ5 (Fragment)		A0A5C2G0Y5	A0A5C2G0Y5		IGL c2958_light_IGKV3-20_IGKJ5 (Fragment)	A0A5C2G0Y5_HUMAN	2	849208	146846		429204	159963	527638	598980	381387	354129	522066	519944	368449	806422	561407		732083	440587			153534	619120	385904	456280	514944	500966	507918	456976	471890	96568.4	156362	450722	652964	416908	493375	281349	785298	397379	581411	328758	558707	533118
A0A5C2G0Y8	IGL c1137_light_IGKV1-39_IGKJ1 (Fragment)		A0A5C2G0Y8	A0A5C2G0Y8		IGL c1137_light_IGKV1-39_IGKJ1 (Fragment)	A0A5C2G0Y8_HUMAN	1	106229		135445	152024	102571		249804		284771		199056	206067	331382	114241		393825	212931	225420	176844		131502	329059	129889	231459	538978		489040	243379		197323	235511	319583	270145	199866	201522	124850		198122	81454.8	62676.4	533329
A0A5C2G118	IGL c2822_light_IGLV3-21_IGLJ2 (Fragment)		A0A5C2G118	A0A5C2G118		IGL c2822_light_IGLV3-21_IGLJ2 (Fragment)	A0A5C2G118_HUMAN	2	94947.7	150192	240514	133321		81993.5	125193	180294	416219	338702	124642	139527	180238	151666	154652	356041	139876	240492	185602	818989	220038	207588	99594.4	74262.4	71876.6	62042.8	622886	200086	213538	241001	216070		124249	296805	252594	316273	148792	202733	185830	333912
A0A5C2G127	IGL c33_light_IGKV2-30_IGKJ1 (Fragment)		A0A5C2G127	A0A5C2G127		IGL c33_light_IGKV2-30_IGKJ1 (Fragment)	A0A5C2G127_HUMAN	8	721887	957953	982240	667362	1.84744e+06	2.0016e+06	1284753	938787	828080	1.58524e+06	695342	8310625	730632	1669828	1.53543e+06	1.18278e+06	556251	1.34028e+06	1.18993e+06	3.46069e+06	1.01068e+06	1.37458e+06	1.58121e+06	1.41611e+06	1.20808e+06	683365	1.21347e+06	3.26472e+06	1.57727e+06	1955722	1.59241e+06	732873	971842	1.45993e+06	937739	681599	2597533	933880	970987	1.846e+06	1.16039e+06
A0A5C2G145	IGL c2694_light_IGKV3-20_IGKJ5 (Fragment)		A0A5C2G145	A0A5C2G145		IGL c2694_light_IGKV3-20_IGKJ5 (Fragment)	A0A5C2G145_HUMAN	2	296951	433438	364479	355790	156421	161173	201574	478924	283022	123493	729047	112312		309249		408836	429506	277540	267065	125884	361179	527328	168026	258617	215016	260385		150861	386731	215921	298473	121603	208976		202472		178018		374256	440032	217321
A0A5C2G176	IGL c1227_light_IGKV3-11_IGKJ3 (Fragment)		A0A5C2G176	A0A5C2G176		IGL c1227_light_IGKV3-11_IGKJ3 (Fragment)	A0A5C2G176_HUMAN	2	86974168	55446576	41879488	28058354	51374484	36865188	99211000	27273108	65481756	75727776	45519104	48470320	63149984	43233876	39507220	32804022	38311360	50240452	44205572	66387004	47754232	44350540	31765988	35959632	37068964	74535760	30348098	44445996	60177392	61705940	5.02744e+07	57021080	35581040	35036920	36666856	39246228	73212736	60837208	52146020	43982324	22135196
A0A5C2G1A6	IGL c1715_light_IGKV1-27_IGKJ1 (Fragment)		A0A5C2G1A6	A0A5C2G1A6		IGL c1715_light_IGKV1-27_IGKJ1 (Fragment)	A0A5C2G1A6_HUMAN	4	6.6169e+06	7.02061e+06	5.52349e+06	5.05261e+06	769319	7318520	1.03782e+06	782254	6489029	5668630	651915	661229	910062	7048730	6.40022e+06	823201	544751	822678	406656	4.99721e+06	890434	748304	5997992	7.93968e+06	5.55732e+06	20818056	6.02094e+06	719179	5619577	11773012	4.52101e+06	3097587	5747631	5.70086e+06	572558	551462	5.13286e+06	777668	625514	563347	8684684
A0A5C2G1B2	IGL c3051_light_IGLV3-21_IGLJ1 (Fragment)		A0A5C2G1B2	A0A5C2G1B2		IGL c3051_light_IGLV3-21_IGLJ1 (Fragment)	A0A5C2G1B2_HUMAN	3	87456.6		97532.8				176936	126253	149579	266775	82934.4	48643.2				151669		140169	79511.5	145398	55480.8	169531		124258	49638.3		295896		173313	51889.7	130151	104738		143589	87494.6	54008.7	107290	81549.9		52232.8	33409.2
A0A5C2G1I8	IGL c2992_light_IGLV3-25_IGLJ2 (Fragment)		A0A5C2G1I8	A0A5C2G1I8		IGL c2992_light_IGLV3-25_IGLJ2 (Fragment)	A0A5C2G1I8_HUMAN	7	401019	606235	463161	689445	520146	1.14715e+06	596381	730294	354539	709200	445074	1759771	564133	1.54758e+06		1346135	447240	3139918	1.70274e+06	549822	558092	1.57207e+06	3664609	664122	683041	617470	1181334	1.31174e+06	358032	1.60157e+06	1.03214e+06	738451	462734	460241	474235	312217	1210889	327465	443385	1.21364e+06	1.14584e+06
A0A5C2G1J3	IGL c3029_light_IGLV3-21_IGLJ2 (Fragment)		A0A5C2G1J3	A0A5C2G1J3		IGL c3029_light_IGLV3-21_IGLJ2 (Fragment)	A0A5C2G1J3_HUMAN	3	186512		128411			41256.1	93727.4	353042	122132	76444.2	109519	151710	75528.9	124506		186670		55570	1.13075e+06	42906.6	98856.5	261554	264001	422107		115496	1297812	194326	80989.2	68897	236780	75903.4	56490.7	74319.3	282010	110217	122219	71826.7	125278	55306.3	149378
A0A5C2G1L4	IGL c3161_light_IGKV2-30_IGKJ1 (Fragment)		A0A5C2G1L4	A0A5C2G1L4		IGL c3161_light_IGKV2-30_IGKJ1 (Fragment)	A0A5C2G1L4_HUMAN	3					536863	1.39795e+06	1.64808e+06		802285	1.25406e+06	382964	4500141	1325150	1.1426e+06		1.2572e+06	1.30455e+06	501257	321527	668224	1611898	573919	583062	844454	606011	263729	714858	1834045	481127	1.23832e+06	1.07476e+06	590169	480992	1191372	263675	207468	1.54391e+06	990337	1326070	1.23069e+06	972706
A0A5C2G1L7	IGL c1835_light_IGKV1-5_IGKJ1 (Fragment)		A0A5C2G1L7	A0A5C2G1L7		IGL c1835_light_IGKV1-5_IGKJ1 (Fragment)	A0A5C2G1L7_HUMAN	2	163073	1.21959e+06	451938			1.00421e+06	365895	755348		210852	247084	316181	302243	787278						1.32104e+06	165508	671083	330690	1.0367e+06	394818	1.02281e+06		422135		1.50501e+06	634674	97900.7	241971	316157	551139	141699	205654	358142	363517	166021	629571
A0A5C2G1M2	IGL c3171_light_IGLV5-45_IGLJ2 (Fragment)		A0A5C2G1M2	A0A5C2G1M2		IGL c3171_light_IGLV5-45_IGLJ2 (Fragment)	A0A5C2G1M2_HUMAN	1	113315	94864.8	56156	30829	101891		69222.5		72127		51791.2	82898.6	181105	69432.3	66546.3	55827.3	88750.2	93674.4		93315.6	61425.2	101608	64241.1	182148	35211.5	47930.2	139153	56769.5	60753.1	52220.9	81661.8	50060.6	31239.6	71948	43912	54070.7	102729	87196.8	116945	33325.8	214994
A0A5C2G1W6	IGL c2446_light_IGKV2-30_IGKJ2 (Fragment)		A0A5C2G1W6	A0A5C2G1W6		IGL c2446_light_IGKV2-30_IGKJ2 (Fragment)	A0A5C2G1W6_HUMAN	2	1.77028e+06	1.137e+06	1.53056e+06	1838747	1.38369e+06	2.83231e+06	2.49784e+06		1.73383e+06	1.47437e+06	1.8251e+06	5.66547e+06	2.68124e+06	2.18157e+06		945906	869487	909099	811109	1.64214e+06	1.28804e+06	1.30257e+06	1.27861e+06	547544	920330		1.02975e+06	2.0777e+06	1.09843e+06	490305	1.62085e+06	1962399	1.97402e+06	813860	1.79543e+06	1.40548e+06	1.07678e+06	3.3947e+06	1.53853e+06	3.186e+06	1135396
A0A5C2G1W7	IGL c3159_light_IGKV3-15_IGKJ1 (Fragment)		A0A5C2G1W7	A0A5C2G1W7		IGL c3159_light_IGKV3-15_IGKJ1 (Fragment)	A0A5C2G1W7_HUMAN	3	516913	662875	2.68042e+06	415706	1.16858e+06	1.93697e+06	2266998	2.62148e+06	547034	2.11595e+06	536075	1.40105e+06	366851	2.25695e+06	548556	2315749	505879	1.23693e+06	2433358	1.40467e+06	899040	1.85773e+06	1.06727e+06	1.80614e+06	1.07366e+06	1.98701e+06	1.36285e+06	1167448	2166520	2271747	1.45328e+06	2.08144e+06	864417	414727	1.06926e+06	5.56959e+06	1.46839e+06	757383	1.07007e+06	487326	1.6032e+06
A0A5C2G1X1	IGL c3271_light_IGKV1-5_IGKJ2 (Fragment)		A0A5C2G1X1;A0A5C2G968	A0A5C2G1X1;A0A5C2G968		IGL c3271_light_IGKV1-5_IGKJ2 (Fragment);IGL c2943_light_IGKV1-5_IGKJ2 (Fragment)	A0A5C2G1X1_HUMAN;A0A5C2G968_HUMAN	1	596314	1.43606e+06	623591			2.36044e+06		1.88926e+06	1.02941e+06	473482	404589	938394		423732		1.0426e+06	426529	1.38278e+06	823280	2235949		631054	631469	1.76686e+06	430014	2.15931e+06	785673	492197	1.60731e+06	1.43283e+06	1.0843e+06			362991	1.28243e+06	401898	1.53492e+06	631701		344216	1458177
A0A5C2G1Z2	IGL c3291_light_IGKV2D-29_IGKJ2 (Fragment)		A0A5C2G1Z2;A0A5C2G364	A0A5C2G1Z2;A0A5C2G364		IGL c3291_light_IGKV2D-29_IGKJ2 (Fragment);IGL c2395_light_IGKV2D-29_IGKJ2 (Fragment)	A0A5C2G1Z2_HUMAN;A0A5C2G364_HUMAN	3	713549	480951	812558	502505		543925	494401		576874		677481	889212	768034			1.06214e+06			375817	991392	1.11648e+06	1.21299e+06		1.13484e+06		519317	1.2423e+06	1.42917e+06	569833		805688				521974	97028.3	926988		82950.8	906672	207959
A0A5C2G219	IGL c1862_light_IGKV1-5_IGKJ2 (Fragment)		A0A5C2G219	A0A5C2G219		IGL c1862_light_IGKV1-5_IGKJ2 (Fragment)	A0A5C2G219_HUMAN	2	285741	460227	326387	185539	276518	1.01522e+06	406199	183231	307921	292469	557566	785464	895604	343117	197284	273282	265502	170666	75808.3	427366	1.2505e+06	609720	459074	339880	645781	541416	387733	747759	456277	344786	450468	198091	862280	289135	788750	294382	510034	745454	357530	533023	251960
A0A5C2G223	IGL c383_light_IGKV3-20_IGKJ2 (Fragment)		A0A5C2G223	A0A5C2G223		IGL c383_light_IGKV3-20_IGKJ2 (Fragment)	A0A5C2G223_HUMAN	2	107159		457944	89954			200771	395002	167761	192383	152822	169263	104610	303436	139512	190393	169259	155750	266420	325163	107343	209171	210419	583453	198673	167978	130708	287571	157035	193236	216044	158273		280833	233396	77522.3	152591	62552.8	55643.2	168753	102582
A0A5C2G278	IGL c3269_light_IGLV7-46_IGLJ2 (Fragment)		A0A5C2G278	A0A5C2G278		IGL c3269_light_IGLV7-46_IGLJ2 (Fragment)	A0A5C2G278_HUMAN	3		187526	198757	15905.1	848006	311914	88379.2			1.14978e+06		127656	461440	40753.7	265995	43743.7	117719	206678		365587	75348.7	93735.1		229757	170699	182138	60343.8	106226	304601	407205	252495	8235.34	204275	200232	263359	317442	481435	437627	81971.5	99026.4	111804
A0A5C2G280	IGL c2055_light_IGKV3-20_IGKJ3 (Fragment)		A0A5C2G280	A0A5C2G280		IGL c2055_light_IGKV3-20_IGKJ3 (Fragment)	A0A5C2G280_HUMAN	2	53040.5		173353	96140.4			72761.7	54320.7	115843	140059		69701.8	110474	54016.1		105307				75447.7		155696	88620	94070	34449.9	174586	55857.5	110268	107742	138006	99036.2	96966.8	259953	65306.5		61413.5	88576.9		82214.4	23951	54311.3
A0A5C2G2C0	IGL c2586_light_IGKV1-9_IGKJ4 (Fragment)		A0A5C2G2C0	A0A5C2G2C0		IGL c2586_light_IGKV1-9_IGKJ4 (Fragment)	A0A5C2G2C0_HUMAN	3	1.4761e+06	1098888	1.63205e+06	648839		1.11845e+06	837672		754787	1.79025e+06	1.09042e+06		967772	783853		1522462	1.38777e+06			1.95653e+06	986004	1.00145e+06	86751.2	981178	677181	1.247e+06		971338	1.26124e+06	1.44809e+06	1.11852e+06	8.09643e+06	1.71601e+06	1.41346e+06	895453	903271	1370973	1.02917e+06	1.16064e+06	1.19895e+06	572602
A0A5C2G2E1	IGL c3441_light_IGKV1D-39_IGKJ2 (Fragment)		A0A5C2G2E1	A0A5C2G2E1		IGL c3441_light_IGKV1D-39_IGKJ2 (Fragment)	A0A5C2G2E1_HUMAN	1	61628.5	114369	504092	199326	184489	350808	324540	249509	348512	248599	240360	245927	298723	476369	185513	447755	260945	208790	203819	165867	403558	385635	285322	255118	654890	354622	575329	291673	324541	437701	309611	392959	254571	241287	253204	322111	261025	58017.4	140175	148065	640203
A0A5C2G2F5	IGL c2626_light_IGKV1-39_IGKJ2 (Fragment)		A0A5C2G2F5	A0A5C2G2F5		IGL c2626_light_IGKV1-39_IGKJ2 (Fragment)	A0A5C2G2F5_HUMAN	3	102353				229397	218142			289922			342224	206426	319122		195335	143632	145942				563966	212276			192735	541793	91683.2	307712	212551	253836		279988	64890.1	159761	183486	334110				216663
A0A5C2G2I2	IGL c3498_light_IGKV4-1_IGKJ3 (Fragment)		A0A5C2G2I2	A0A5C2G2I2		IGL c3498_light_IGKV4-1_IGKJ3 (Fragment)	A0A5C2G2I2_HUMAN	3	7809769	5.15056e+06	6955650	4.76195e+06	7.53011e+06	9100113	7882651	3.36539e+06	5584450	5002995	7.22528e+06	5363887	10060562	5825899	3.43289e+06	5.19416e+06	4638911	3.64193e+06	3.38939e+06	5386784	6115951	3.92532e+06	3416164	5.04998e+06	6.4489e+06	5829505	4.08317e+06	4.95973e+06	4116663	4439864	5.52295e+06	4.63288e+06	2.57032e+06	4.24066e+06	8.33295e+06	3018523	5125107	7.36816e+06	3237847	8.08075e+06	5.55648e+06
A0A5C2G2K8	IGL c573_light_IGKV3-20_IGKJ3 (Fragment)		A0A5C2G2K8	A0A5C2G2K8		IGL c573_light_IGKV3-20_IGKJ3 (Fragment)	A0A5C2G2K8_HUMAN	1	40622840	22335276	29436950	21543778	14246944	34637576	37647396	27303334	25478308	31071424	33528614	32353592	31080040	23604402	5298748	14753058	22185366	9673201	13285643	24960276	31754584	34907192	31139346	31237294	22913818	28961082	21316804	23766882	29171036	22406130	2.5754e+07	13496541	17859822	20706832	26457172	21304130	29584104	26636748	13875891	4.89428e+06	26389622
A0A5C2G2P9	IGL c2225_light_IGLV1-47_IGLJ2 (Fragment)		A0A5C2G2P9	A0A5C2G2P9		IGL c2225_light_IGLV1-47_IGLJ2 (Fragment)	A0A5C2G2P9_HUMAN	3	127443	400300	288312	620100			438170	507613	1204909	2028464	438823	2.4418e+06	378531	2.23426e+06	3.9103e+06	608673	547360	3993368	571522	3.13381e+06	680260	1.31423e+06	936673	732557	1.11876e+06	956667	1.86659e+06	1671658	679963	1.2701e+06	1.25361e+06	616827	1217703	919228	848145	1.22313e+06	1.39884e+06	695026	502381	579244	644050
A0A5C2G2R3	IGL c633_light_IGKV3-20_IGKJ4 (Fragment)		A0A5C2G2R3	A0A5C2G2R3		IGL c633_light_IGKV3-20_IGKJ4 (Fragment)	A0A5C2G2R3_HUMAN	1		775388	437850	570414		1.88323e+06	419757	683492	547211		1.00376e+06	2491843	1.12492e+06	1.01209e+06		456912	417615				807528	774342	979973	1.72257e+06	617695	1.20028e+06	796239	809668		1.30014e+06	946951	15838518	468625	506434	603296	727094		916727	522790		1046027
A0A5C2G2R4	IGL c2880_light_IGKV3-20_IGKJ1 (Fragment)		A0A5C2G2R4;A0A5C2G351	A0A5C2G2R4;A0A5C2G351		IGL c2880_light_IGKV3-20_IGKJ1 (Fragment);IGL c3354_light_IGKV3-20_IGKJ1 (Fragment)	A0A5C2G2R4_HUMAN;A0A5C2G351_HUMAN	2	1.50172e+06	1393345	2.45571e+06	472026	473656	1.17259e+06	511586	1.12563e+06	414780	1.39582e+06	1.76024e+06	980060	833556	732661		525849	3396815		458158	643594	744448	1.08378e+06	778196	1166656	618216	1.5239e+06	503458	617420	1.28018e+06	1.59275e+06	1.07703e+06	539425	1.21292e+06	784407	5.49349e+06	882982	782145	677117	875737	1.68452e+06	936408
A0A5C2G2S0	IGL c2890_light_IGLV1-44_IGLJ2 (Fragment)		A0A5C2G2S0	A0A5C2G2S0		IGL c2890_light_IGLV1-44_IGLJ2 (Fragment)	A0A5C2G2S0_HUMAN	4	294505	219449				320791	357886	57524.9	857251	172974	403346	344682	405237	162683	248303	69220.1	476793	103952	96057.4	119940	297600	277122	207568	445161	478869	281260	178892	493285	152809	149788	284183	330216			125409	351758	195053	424964	25630.6	33315.3	205139
A0A5C2G2S9	IGL c2900_light_IGKV3-11_IGKJ4 (Fragment)		A0A5C2G2S9	A0A5C2G2S9		IGL c2900_light_IGKV3-11_IGKJ4 (Fragment)	A0A5C2G2S9_HUMAN	1			223869			1385524	367483	1.39072e+06	637356	567405	826443	2.85723e+06	697658	527849	310260	1.13597e+06				1.54101e+06	655845	205199	719073	633769	994522	308192		583400	532827		814362	17662458		353558	369934		534045	717560	636381	711199	767010
A0A5C2G2U2	IGL c2786_light_IGKV3-11_IGKJ4 (Fragment)		A0A5C2G2U2	A0A5C2G2U2		IGL c2786_light_IGKV3-11_IGKJ4 (Fragment)	A0A5C2G2U2_HUMAN	2	320463		369520	822537		2697893	590029	2.06982e+06	316302		863221	2858936		296155		660843			496205		623005	931964	650762	597945	692551	352030	584086	731528	642162		865141	9116475	177778	668781	678999	996041	1.35359e+06	693571	608694	869060	1549194
A0A5C2G2V5	IGL c3244_light_IGKV2D-40_IGKJ2 (Fragment)		A0A5C2G2V5	A0A5C2G2V5		IGL c3244_light_IGKV2D-40_IGKJ2 (Fragment)	A0A5C2G2V5_HUMAN	1	161815	141147	345694				280017		156716	123252					297287	199866		204171	173686	329602				183586	298573	288986			215768	330461	233164	315349		299962	157678		249912		288027		273272
A0A5C2G2X1	IGL c3492_light_IGLV7-43_IGLJ2 (Fragment)		A0A5C2G2X1	A0A5C2G2X1		IGL c3492_light_IGLV7-43_IGLJ2 (Fragment)	A0A5C2G2X1_HUMAN	8	1.89242e+06	1.60292e+06	2.39599e+06	460859	2.99557e+06	1.80093e+06	3009124	1028818	2.14026e+06	2.2676e+06	1.27931e+06	2.96116e+06	2399039	1.58325e+06	1730233	1.85275e+06	1.26096e+06	1586593	1.09873e+06	2.20295e+06	2.13656e+06	1.39129e+06	1.79477e+06	1.24072e+06	1.0328e+06	2609993	2.45059e+06	1794737	636272	1.6298e+06	1.8089e+06	1.26894e+06	1.39109e+06	1364262	1342547	1.8357e+06	2.48698e+06	2.17154e+06	1.92977e+06	1.42135e+06	2.06003e+06
A0A5C2G2X3	IGL c1767_light_IGKV3-20_IGKJ3 (Fragment)		A0A5C2G2X3	A0A5C2G2X3		IGL c1767_light_IGKV3-20_IGKJ3 (Fragment)	A0A5C2G2X3_HUMAN	1	496032		348496		332828		625474	677639	357100	301694	330436	290746		167434		297764	379408			725713			679809	417107		205262	219588	508075	592051	269006	411083	418207	395441				283955	345354	391432		690827
A0A5C2G2Z0	IGL c1787_light_IGKV1D-17_IGKJ2 (Fragment)		A0A5C2G2Z0	A0A5C2G2Z0		IGL c1787_light_IGKV1D-17_IGKJ2 (Fragment)	A0A5C2G2Z0_HUMAN	2			1.78373e+06	1.33642e+06	232231	2.28964e+06	54630.8	1.16281e+06	837062	186577	1.25332e+06	1.11172e+06	1.2046e+06	923941			406396				2721368	1083646	801706	216714	1.08164e+06	299361		930277		935147	992997	982818	791492	1.08021e+06	1.20849e+06	574162	1075100	2.06936e+06	1.55894e+06	582143
A0A5C2G2Z8	IGL c723_light_IGLV3-21_IGLJ2 (Fragment)		A0A5C2G2Z8	A0A5C2G2Z8		IGL c723_light_IGLV3-21_IGLJ2 (Fragment)	A0A5C2G2Z8_HUMAN	1	68659.5	88976.8	25559.6			1.22876e+06	36485.9	375705	123408	291404	116782	61628.5	107975	95922.5	57480.4	100223	97676.4		202627	177185	63304.6	232382	100315		143855	136218	231320		149303	78690.7	175674	118045	91508.2	114061	84031.5	99548.6	340331	157040	32846.6	47649.6	96940.4
A0A5C2G307	IGL c733_light_IGKV3-15_IGKJ5 (Fragment)		A0A5C2G307	A0A5C2G307		IGL c733_light_IGKV3-15_IGKJ5 (Fragment)	A0A5C2G307_HUMAN	1	908975	914638	708264	423652	1.95902e+06	4.04618e+06	4786034	1.29778e+06	1.4861e+06	821900	1.28496e+06	2.08264e+06	1114944	1.70922e+06	1.56446e+06	743187	1.14306e+06	721399	872710	2.53521e+06	791136	1.11122e+06	840730	787475	1.70247e+06	1.39468e+06	1.02112e+06	1.9296e+06	548261	351361	1.38675e+06	618869	687864	1.46377e+06	1.71404e+06	1.34884e+06	996127	62289.6	840529	926899	847033
A0A5C2G363	IGL c3040_light_IGKV1-5_IGKJ1 (Fragment)		A0A5C2G363	A0A5C2G363		IGL c3040_light_IGKV1-5_IGKJ1 (Fragment)	A0A5C2G363_HUMAN	3	7133201	9375560	7.95153e+06	6290067	8.06859e+06	5807857	5.62344e+06	6211288	8.06195e+06	5629666	4529643	11167149	7445482	6.61457e+06	8122548	4991908	6903750	7152719	14985320	4917017	6739308	12162538	11780599	5973628	14817968	6447181	4425547	6401924	5.0357e+06	5687323	7.5485e+06	4.29616e+06	9208214	7744568	10194801	4.55364e+06	4.36271e+06	7.3643e+06	10618452	5585046	4256999
A0A5C2G388	IGL c2946_light_IGKV1-16_IGKJ5 (Fragment)		A0A5C2G388	A0A5C2G388		IGL c2946_light_IGKV1-16_IGKJ5 (Fragment)	A0A5C2G388_HUMAN	1	979692	1.16761e+06	438170	425271	375380	590429	1.21785e+06	804753	575069	877048	696376	714848	465620	1.29971e+06		943687	916134	661956	526178	566610		1.1186e+06	1.32693e+06	1.12321e+06	1.35628e+06	1.20059e+06	1219679	1146380	1.17303e+06	550390	873481	409462				221516	1.08653e+06	993001		1.17342e+06	1.3475e+06
A0A5C2G390	IGL c3041_light_IGLV3-25_IGLJ2 (Fragment)		A0A5C2G390	A0A5C2G390		IGL c3041_light_IGLV3-25_IGLJ2 (Fragment)	A0A5C2G390_HUMAN	2	106865	428014	172895	219532								136536	413540	144326	293196	181439	190107	121040	227972	407621	206873	164182			78116.8	338744	306595	123909	235066	148481	221193	210878			471005	168189	222852	155195	108558	257926	349517
A0A5C2G396	IGL c3080_light_IGKV1D-39_IGKJ3 (Fragment)		A0A5C2G396	A0A5C2G396		IGL c3080_light_IGKV1D-39_IGKJ3 (Fragment)	A0A5C2G396_HUMAN	2	539402	509423	525596	525270	426163	535437	1.10002e+06	372485	926652	676536		941758	620867	1.31702e+06	447564	526185	318680	599128	301935	564943	466398	504714	546761	672719	458974	449911	813001	478720	386719	576224	590662	340327	607201		1.01502e+06	656021	513258	555836	341927	458041	468395
A0A5C2G3A1	IGL c2425_light_IGKV3D-20_IGKJ4 (Fragment)		A0A5C2G3A1	A0A5C2G3A1		IGL c2425_light_IGKV3D-20_IGKJ4 (Fragment)	A0A5C2G3A1_HUMAN	1	1.14893e+06	1.17549e+06	1.18695e+06	605645	649948	882424	4362822	1.01467e+06	1.19575e+06		652221	872889	790964	442122	616849	737901	428517	779362	1.68532e+06	435697	867110	1.80578e+06	842608	364157		1.06077e+06		777068	2.16104e+06	577518	1.0415e+06	2.20123e+06	465543	499317	739553	548481	1.00006e+06	782905	624113	479671	2.00779e+06
A0A5C2G3D5	IGL c1937_light_IGKV4-1_IGKJ2 (Fragment)		A0A5C2G3D5	A0A5C2G3D5		IGL c1937_light_IGKV4-1_IGKJ2 (Fragment)	A0A5C2G3D5_HUMAN	7	14106266	578948	3.17689e+06	9456464	1.34568e+06	18089178	14921587	685173	416949	621663	15020615	14484704	15604164	14592891	1206323	12157125	10133204	17104592	7150295	19119940	12478393	11200755	9267794	11653435	12595244	15395416	14026699	14903705	14679183	14567428	1.06914e+07	17808884	13074806	12170216	11308837	12318664	2.51361e+06	12808552	11391786	14694199	13921629
A0A5C2G3F3	IGL c3016_light_IGLV3-1_IGLJ2 (Fragment)		A0A5C2G3F3	A0A5C2G3F3		IGL c3016_light_IGLV3-1_IGLJ2 (Fragment)	A0A5C2G3F3_HUMAN	1		302106			219566		307837	806555			276644	212319	345464	411772		148665	938433	265304	451363		192820	522908	334460			659102	210594	177157	817021	263741	393192						179646	1.14289e+06			2397806
A0A5C2G3H6	IGL c3474_light_IGKV4-1_IGKJ2 (Fragment)		A0A5C2G3H6	A0A5C2G3H6		IGL c3474_light_IGKV4-1_IGKJ2 (Fragment)	A0A5C2G3H6_HUMAN	1	7.03532e+06	4656571	7.09738e+06	4.7178e+06	2761646	11676167	6699249	2.6439e+06	6.34344e+06	4190237	8.10891e+06	132643	8526379	271733	1.28372e+06	4360844	7.30476e+06	2.18638e+06	3358352	4367571	492076	6586088	172472	212715	6568575	5159963	309972	276567	5.95267e+06	5336336	4.29301e+06	3641434	11487406	7.47103e+06	6.87762e+06	310411	4.318e+06	9976540	6.89131e+06	352960	4.73415e+06
A0A5C2G3J8	IGL c3494_light_IGKV1-5_IGKJ1 (Fragment)		A0A5C2G3J8	A0A5C2G3J8		IGL c3494_light_IGKV1-5_IGKJ1 (Fragment)	A0A5C2G3J8_HUMAN	1	1.07318e+06	2.43776e+06	157504	1.83625e+06	1.62206e+06	1.77836e+06	1.74482e+06	1661586	742026	1131564	757783	1.1583e+06	3.76454e+06	938394	1.52403e+06	1.42599e+06	718409	3.41432e+06	674726	949260	1624096	1.51888e+06	875491	2.71513e+06	2.09236e+06	3.00053e+06	889705	3.07123e+06	1.9865e+06	2.1027e+06	1.64625e+06	1.36015e+06	350961	606672	946092	680984	1.01545e+06	3.6413e+06	2.2306e+06	1.01018e+06	835366
A0A5C2G3L5	IGL c2027_light_IGLV1-40_IGLJ3 (Fragment)		A0A5C2G3L5	A0A5C2G3L5		IGL c2027_light_IGLV1-40_IGLJ3 (Fragment)	A0A5C2G3L5_HUMAN	7	527868	696472	614683	714455	762275	977606	571592	925526	767283	886461	862344	907343	1.20886e+06	952692	321490	917348	604238	670228	612162	371905	766499	1.04394e+06	876353	844768	2.64136e+06	1.36768e+06	2.01845e+06	941770	824120	704870	896755	422494	697453	962586	869107	607633	749053	557591	627062	613288	614958
A0A5C2G3M4	IGL c2037_light_IGKV1D-39_IGKJ1 (Fragment)		A0A5C2G3M4	A0A5C2G3M4		IGL c2037_light_IGKV1D-39_IGKJ1 (Fragment)	A0A5C2G3M4_HUMAN	2	432956	200315	226444		626583	892332	478564	599427	660189	502438		554047	379811	598912	433930	209454		367629	511333	649958	278419	745060	634478	157969		647599	1.17293e+06	1.01205e+06	1.39235e+06	607085	575857	481887			30689.8		823417			454227	277958
A0A5C2G3N7	IGL c3749_light_IGKV3-20_IGKJ2 (Fragment)		A0A5C2G3N7	A0A5C2G3N7		IGL c3749_light_IGKV3-20_IGKJ2 (Fragment)	A0A5C2G3N7_HUMAN	1		646281				954101	466313				1.36129e+06	3448792	1.78598e+06	1.38672e+06		565901	452235				1.09779e+06	1.08391e+06	1.43743e+06	2.50914e+06	775934	711101	156911			108808	1.11463e+06	13422255	658688		894168	1.06613e+06	397818	493735	799286
A0A5C2G3P7	IGL c3116_light_IGLV2-18_IGLJ3 (Fragment)		A0A5C2G3P7;A0A5C2GVH0	A0A5C2G3P7;A0A5C2GVH0		IGL c3116_light_IGLV2-18_IGLJ3 (Fragment);IG c1491_light_IGLV2-18_IGLJ1 (Fragment)	A0A5C2G3P7_HUMAN;A0A5C2GVH0_HUMAN	3	919163	575501	406227			1.45836e+06	1.14027e+06		588644	1.04588e+06	1.45787e+06	2.06063e+06	771124	947536	596343	781756	727152		555847	452809	763457	1.24824e+06	565150	539523	561379	2.00883e+06	964285	1.04289e+06	526836	615807	896981	980042	363732	1.06765e+06	690473	889465	1.23543e+06	894246	465194	902951	949663
A0A5C2G3R9	IGL c3941_light_IGKV3-11_IGKJ3 (Fragment)		A0A5C2G3R9	A0A5C2G3R9		IGL c3941_light_IGKV3-11_IGKJ3 (Fragment)	A0A5C2G3R9_HUMAN	1			294037	77229.7			254269	171481	247920	104594		78795.3		168054		109407	52158.1	98776	62637		316645	207925	1.13735e+06	114998	121278	84033.1	134415	193732	57149.7	233806	196395	70239.6			40993		319396			588918	111278
A0A5C2G3V0	IGL c3166_light_IGKV1D-39_IGKJ4 (Fragment)		A0A5C2G3V0	A0A5C2G3V0		IGL c3166_light_IGKV1D-39_IGKJ4 (Fragment)	A0A5C2G3V0_HUMAN	3	383174	516990	566922	552274		1.64054e+06	1.39364e+06	385054	1.25403e+06	476826	921962	2.19624e+06	942865	1066886		1.03372e+06	789949		466410	793671	631720	745415	991350	1.58365e+06	603174	1157013	779225	784952	475715	1031613	894999	4.55418e+06	404696	481165	601532	732846	371660	821343	716548	819833	895939
A0A5C2G3V4	IGL c3852_light_IGLV2-23_IGLJ2 (Fragment)		A0A5C2G3V4	A0A5C2G3V4		IGL c3852_light_IGLV2-23_IGLJ2 (Fragment)	A0A5C2G3V4_HUMAN	4	473610	809630	156288	1.08924e+06		463750	404785	484626	525321	1.02276e+06	167404	1.14692e+06		867239		83401.6	203113	161273		297587	265885	431116	936351	778775	343530	782483	802846	659490			556560	774200	219523	658360	285601	394782	327511	320514		611776	609874
A0A5C2G3X2	IGL c3872_light_IGKV3-15_IGKJ2 (Fragment)		A0A5C2G3X2	A0A5C2G3X2		IGL c3872_light_IGKV3-15_IGKJ2 (Fragment)	A0A5C2G3X2_HUMAN	1	388156	354719	705156				1.00795e+06	1.05512e+06	311307		262088	775943	980146	1.04511e+06		1.13878e+06				676257	605412	1.02254e+06	358674	650374	426962	974952		468547	1.50219e+06	219031	710925	253372	261642	231541	282453	705737	409466	528101	728613	776578	1209984
A0A5C2G3X4	IGL c3614_light_IGKV3-20_IGKJ4 (Fragment)		A0A5C2G3X4	A0A5C2G3X4		IGL c3614_light_IGKV3-20_IGKJ4 (Fragment)	A0A5C2G3X4_HUMAN	3	711770	455459		1.60221e+06	1.10611e+06		383525	509578		862422	964987	3448792	1.30336e+06	704434		766685	903999	561566	564373		727655	1.08391e+06	1.43386e+06	1.57207e+06	775934	711101	773729	607638	689549	837340	962483	6.9405e+06	567684	758866	338158	809069	634599	1.01904e+06	859188	324549	1.29885e+06
A0A5C2G3Z8	IGL c3206_light_IGKV3-11_IGKJ4 (Fragment)		A0A5C2G3Z8;A0A5C2GW42	A0A5C2G3Z8;A0A5C2GW42		IGL c3206_light_IGKV3-11_IGKJ4 (Fragment);IG c1062_light_IGKV3-11_IGKJ5 (Fragment)	A0A5C2G3Z8_HUMAN;A0A5C2GW42_HUMAN	1	447469	380381	547073				364176	302208	505032	503922	825973	2.834e+06	436540			759495			1.19974e+06		343956	583352	1.10329e+06		463207	512016	320654	2.21748e+06	336856		749341	17666690	590437				329815	911657		272391	839933
A0A5C2G401	IGL c4021_light_IGLV1-44_IGLJ1 (Fragment)		A0A5C2G401	A0A5C2G401		IGL c4021_light_IGLV1-44_IGLJ1 (Fragment)	A0A5C2G401_HUMAN	3	822311	641884	1.4149e+06			781223	1.19094e+06	661715	1.30253e+06	234231	329939	2.06912e+06	183691	1.27668e+06		859472	150464	54738.4	799024	827842	101265	1015618	1121598	748830	724559	597314	1.10435e+06	948090	1063026		808667	1.17197e+06	377655	98509.1	317976	104148	1.32166e+06	129489	412169	369445	1168718
A0A5C2G435	IGL c1063_light_IGKV3-20_IGKJ4 (Fragment)		A0A5C2G435	A0A5C2G435		IGL c1063_light_IGKV3-20_IGKJ4 (Fragment)	A0A5C2G435_HUMAN	2	468299	807698	1.34944e+06	376218	175812	637897	657388		1.06655e+06	1.07371e+06	1.43965e+06	330456	3509474			928633				169442	281574	219809	362710	587131		1.07435e+06	1069868	178714	398490	566028	770841					188101	765860	1.46388e+06	3.88429e+06	127656	629527
A0A5C2G456	IGL c2247_light_IGLV1-36_IGLJ3 (Fragment)		A0A5C2G456	A0A5C2G456		IGL c2247_light_IGLV1-36_IGLJ3 (Fragment)	A0A5C2G456_HUMAN	2	202692	353992	113532	97233.1		378763			130245		349329	258583	193583	160039		124804	213641			211146		261313	188523	483328	89947.8	370469	132348	188048	195941	362309	229991	106369	122615	114318	122414	161696	303698	92661.3	176113	254946	268160
A0A5C2G462	IGL c4088_light_IGKV1-39_IGKJ4 (Fragment)		A0A5C2G462	A0A5C2G462		IGL c4088_light_IGKV1-39_IGKJ4 (Fragment)	A0A5C2G462_HUMAN	1	5.44936e+06		4.6193e+06	4.13753e+06			7655610	6.16446e+06	4.07258e+06		7.83472e+06	6578345	7384959	5118244	1.11475e+06		4.27444e+06	2.13556e+06		4.91557e+06	9192140	5047017	5.20154e+06	4.72963e+06	6.25055e+06	4522440	3.38935e+06		3870902	3.31686e+06	5.08591e+06	3335852	5.17169e+06	4.19713e+06	4191822	4870646	4452158	8697006	7827908	12218424	4.81657e+06
A0A5C2G474	IGL c2267_light_IGKV1-9_IGKJ4 (Fragment)		A0A5C2G474	A0A5C2G474		IGL c2267_light_IGKV1-9_IGKJ4 (Fragment)	A0A5C2G474_HUMAN	3	203821	387284		424574	91844.4	535011		1.22985e+06			1.04049e+06	417955		1.05518e+06	719930		947779				89042.6	337231		386367	565292	2.3831e+06				588200	670762		355554		308421		605146		966179	636569	846530
A0A5C2G4B2	IGL c3949_light_IGKV3-20_IGKJ1 (Fragment)		A0A5C2G4B2	A0A5C2G4B2		IGL c3949_light_IGKV3-20_IGKJ1 (Fragment)	A0A5C2G4B2_HUMAN	7	13835364	15170213	3.92058e+06	2.12314e+06	1.90262e+06	2.08802e+06	29343560	2.21282e+06	3.36984e+06	1.28485e+06	19028602	34994980	28244196	30778598	3.77342e+06	219122	3.01058e+06	3.87569e+06	1.25586e+06	3.82416e+06	1.6893e+06	33911568	32844626	36023536	1.86646e+06	37986148	3.05239e+06	22399040	40365432	23687238	1.46027e+07	1.99899e+06	2.35545e+06	15408560	15302485	14879067	36096720	19860490	16336794	13017936	28225994
A0A5C2G4F4	IGL c2357_light_IGKV1-5_IGKJ1 (Fragment)		A0A5C2G4F4	A0A5C2G4F4		IGL c2357_light_IGKV1-5_IGKJ1 (Fragment)	A0A5C2G4F4_HUMAN	2	1.27826e+06	1161830	2.3654e+06	1.24517e+06	1.46569e+06	1.15141e+06	1.34233e+06		687039	1.07358e+06	1392979	902058	1.94926e+06	754542	1033153	1.41007e+06	1.00585e+06	1.357e+06	529254	1.04585e+06	1.2203e+06	1.05721e+06	1.16026e+06	2612035	795477	2.09329e+06	1.13037e+06	973338	1.39776e+06	1.55939e+06	1.28104e+06	635702	629823	1.09452e+06	1.56736e+06	1304693	1.35687e+06	1.26626e+06	1.93934e+06	1210872	1.24299e+06
A0A5C2G4F7	IGL c3450_light_IGKV1-39_IGKJ1 (Fragment)		A0A5C2G4F7	A0A5C2G4F7		IGL c3450_light_IGKV1-39_IGKJ1 (Fragment)	A0A5C2G4F7_HUMAN	5	31592654	33295526	12571549	8.25167e+06	22355108	33755696	20955386	28863366	14892986	9056147	19656720	33528760	25648304	16804576	13516902	14903209	10589172	16127432	9584000	23149434	13768372	18193870	14459703	12630790	13654510	26471446	13879329	7.75361e+06	15972945	28826742	1.88237e+07	6546990	25582432	26313140	13210088	13449345	20540508	34645228	12752099	12184812	11468334
A0A5C2G4I3	IGL c2397_light_IGKV3-15_IGKJ1 (Fragment)		A0A5C2G4I3	A0A5C2G4I3		IGL c2397_light_IGKV3-15_IGKJ1 (Fragment)	A0A5C2G4I3_HUMAN	2	1.57651e+06	887632	1.76782e+06	690178	296551	447672	223511	1.25018e+06	7.96509e+06	1.21986e+06	249119	1.88811e+06	2.36733e+06	2400905	2.21027e+06	1.12273e+06	2203301	1.09806e+06	957622	851984	1.7387e+06	1761748	2.02173e+06	365519	1.22935e+06	1.69733e+06	1.61306e+06	1.69688e+06	239308	1.56939e+06	1.52025e+06	805030	802482	1.42312e+06	153162	1.54275e+06	1.30286e+06	1.94433e+06	1.6246e+06	388228	2.16856e+06
A0A5C2G4I8	IGL c3490_light_IGKV1D-13_IGKJ4 (Fragment)		A0A5C2G4I8	A0A5C2G4I8		IGL c3490_light_IGKV1D-13_IGKJ4 (Fragment)	A0A5C2G4I8_HUMAN	5	1.90115e+06	3.01384e+06	4691141	6031010	2.9024e+06	1.86271e+06	4318558	1897005	2.99233e+06	3731619	2.65564e+06	1.0362e+06	3.08868e+06	5655854	2.75448e+06	4218068	3573989	2.39506e+06	2.11847e+06	2.09874e+06	2235937	3342592	867851	2.80111e+06	3.56525e+06	1.89011e+06	3820049	1.4175e+06	1986430	1.944e+06	2.89359e+06	1.3643e+06	4606933	6132003	4089417	4074484	1.7307e+06	2.43235e+06	4879625	3.24635e+06	2.45759e+06
A0A5C2G4T2	IGL c4149_light_IGKV3-20_IGKJ1 (Fragment)		A0A5C2G4T2	A0A5C2G4T2		IGL c4149_light_IGKV3-20_IGKJ1 (Fragment)	A0A5C2G4T2_HUMAN	1	326297	301282	666973	234186		560043	299541		211222	184012	376075	328317	597840	409168			285523			384353	408108	493194	181375	277280	240292	477831		408849		275416	360326	282115	332481	517474	431837	636253	336050	532404	509285		299170
A0A5C2G4T9	IGL c4159_light_IGKV1-33_IGKJ3 (Fragment)		A0A5C2G4T9	A0A5C2G4T9		IGL c4159_light_IGKV1-33_IGKJ3 (Fragment)	A0A5C2G4T9_HUMAN	5	1.08503e+06	748021	590627	1.01784e+06	939384	820597	907665	1.01546e+06	1166413	852112	243941	545594	329980	564277	370968	564089	389423	481422	516849	1.23381e+06	213855	1.09034e+06	593622	962992	724331	798647	924247	751034	1.17232e+06	1.42836e+06	768108	509506	336166	322019	654559	368692	493811	640153	296830	246886	747973
A0A5C2G4U1	IGL c2537_light_IGKV3-11_IGKJ4 (Fragment)		A0A5C2G4U1	A0A5C2G4U1		IGL c2537_light_IGKV3-11_IGKJ4 (Fragment)	A0A5C2G4U1_HUMAN	2	12906508	13419120	4.21499e+06	2.05927e+06	8811815	4994312	1.81772e+06	13809548	7921705	1.55287e+06	736844	1592921	10545354	10685528	11322269	1.98853e+06	1.72497e+06	8471330	9416277	11244364	1.37547e+06	232490	5923719	434433	2.81825e+06	2.66519e+06	895154	843370	8443760	2.53475e+06	5.51343e+06	5.02471e+06	1748322	1.479e+06	2738145	6532504	11964344	9359325	7728228	1.81404e+06	10874218
A0A5C2G542	IGH c10_heavy__IGHV5-51_IGHD5-18_IGHJ6 (Fragment)		A0A5C2G542	A0A5C2G542		IGH c10_heavy__IGHV5-51_IGHD5-18_IGHJ6 (Fragment)	A0A5C2G542_HUMAN	3	2.12053e+06	1.40655e+06		602670	824179	2984749		2.13951e+06		1.61353e+06	831930	518206	967210	372728	973962	897223	878923	1.43117e+06	277155	409543	801589	396780	238929	1082147	567279		356112	306418	1.05786e+06	1.29829e+06	975199	436338	530160	166589	3.43077e+06	845496	1.06205e+06	623357	2222965	589803	630797
A0A5C2G543	IGL c3690_light_IGKV1-5_IGKJ4 (Fragment)		A0A5C2G543	A0A5C2G543		IGL c3690_light_IGKV1-5_IGKJ4 (Fragment)	A0A5C2G543_HUMAN	2	943256	804431			229548	1.2135e+06	705400	905650	593656	736087	308326	595786	328648	466992	534247	448451		779726	456450	980629	522711	660207	673252	892546	501880	1.10332e+06	461425	373120	725537	731874	654691	336386	424882		808576	522285	685665	369685	823306	521700	670925
A0A5C2G556	IGH c30_heavy__IGHV5-51_IGHD3-3_IGHJ4 (Fragment)		A0A5C2G556	A0A5C2G556		IGH c30_heavy__IGHV5-51_IGHD3-3_IGHJ4 (Fragment)	A0A5C2G556_HUMAN	1		161476	185676	89072		124210	278668				89144.3	231754	237244	146130		315526			123237		139306	735032			113772		261508	136042	282131		214702		124966		170220	180418		101075	177308	128692	187813
A0A5C2G569	IGH c50_heavy__IGHV3-21_IGHD3-22_IGHJ5 (Fragment)		A0A5C2G569	A0A5C2G569		IGH c50_heavy__IGHV3-21_IGHD3-22_IGHJ5 (Fragment)	A0A5C2G569_HUMAN	4	2.19364e+06	1.71748e+06	2.94615e+06	361853	1.85381e+06	2249451	1.33054e+06	2.90806e+06	886256	1.94988e+06	2141002	1.07167e+06	2.29194e+06	1.02043e+06	2.87682e+06	1098160	601534	1.62235e+06	1.31467e+06	2.34429e+06	1.30599e+06	1.68724e+06	2454969	1.22832e+06	1.22652e+06	2394738	2.53146e+06	392515	4205637	2068973	1.80921e+06	687773	371295	1.15655e+06	363915	1.2053e+06	1057509	937456	1.88484e+06	3.38836e+06	922418
A0A5C2G572	IGL c3015_light_IGKV3-20_IGKJ1 (Fragment)		A0A5C2G572	A0A5C2G572		IGL c3015_light_IGKV3-20_IGKJ1 (Fragment)	A0A5C2G572_HUMAN	1	1.81425e+06	1.38248e+06	664822	724685		2244642	1.73385e+06	514697	673329	1.49475e+06	1.16319e+06	2.29341e+06	1.55831e+06	1.90796e+06	918662	1.26141e+06	1.07118e+06	1.12025e+06	760754	1936851	1.19357e+06	1630034	2.06279e+06	1.82899e+06	1.69549e+06	1.6898e+06	778610	1.06282e+06	1.47e+06	952286	1.36565e+06	1.35929e+06	1.97197e+06	1249770	1.03154e+06	1.13525e+06	1.65184e+06	2.12968e+06	1.92867e+06	1.28782e+06	1.03621e+06
A0A5C2G577	IGH c136_heavy__IGHV5-51_IGHD5-12_IGHJ4 (Fragment)		A0A5C2G577	A0A5C2G577		IGH c136_heavy__IGHV5-51_IGHD5-12_IGHJ4 (Fragment)	A0A5C2G577_HUMAN	2	634510	994337	889757	142099	13671498	711150	1.10906e+06	264743	910205	622192	499348	1.07175e+06	1.54519e+06	731329	10118823	428853	160597	483955	795299	31918482	1207944	690574	796951	25882442	303547	11222986	1.18952e+06	453888	485517	562058	3.68329e+06	765672	663452	666883	395616	1.04529e+06	976868	673585	1.09809e+06	1.12197e+06	266531
A0A5C2G599	IGH c281_heavy__IGHV5-51_IGHD3-22_IGHJ4 (Fragment)		A0A5C2G599	A0A5C2G599		IGH c281_heavy__IGHV5-51_IGHD3-22_IGHJ4 (Fragment)	A0A5C2G599_HUMAN	3	133331		243589	67820			97909.1				90813.1	185414	344246	186746		201943			117394		133482	143694	171122		191493		232246		238164		173713			364187	126852					127692	104541
A0A5C2G5C7	IGL c3740_light_IGKV3-15_IGKJ2 (Fragment)		A0A5C2G5C7	A0A5C2G5C7		IGL c3740_light_IGKV3-15_IGKJ2 (Fragment)	A0A5C2G5C7_HUMAN	3	825315	520243		644382	397685		145710	189434	359816		604960	983304	801299	391006	429626	576968	336337	523981	379800	759224	507861	603880	419584	467447	507494	484433	555819	257460	423801	490588	503239	1.0205e+06	101747	438024	425320	509696	707184	291360	462534	335600	642229
A0A5C2G5D1	IGL c3065_light_IGKV3-20_IGKJ5 (Fragment)		A0A5C2G5D1	A0A5C2G5D1		IGL c3065_light_IGKV3-20_IGKJ5 (Fragment)	A0A5C2G5D1_HUMAN	6	325287	466947	249685		351506	389059	507162	362443	233996	500123	46630.7	132365	124095	103853		180620	211635	1.45911e+06	104935	166873	261031	943641	32616	32355.3	63125.5	590736	45151.8	78353.1	557336	1.11363e+06	344082	141617	57170.4	111379	163013	136766	417452	138391	99870.5	261545
A0A5C2G5D3	IGH c199_heavy__IGHV1-24_IGHD3-10_IGHJ5 (Fragment)		A0A5C2G5D3	A0A5C2G5D3		IGH c199_heavy__IGHV1-24_IGHD3-10_IGHJ5 (Fragment)	A0A5C2G5D3_HUMAN	4	100000	218804	106243	31223.5	245302	240867	238266	159646	31435.1	343122	45599.5	52205	81886	144202	259998	101882	53550.3	623817	75043	13195.7				700907	30144.7		97586			23028.9	167415	60120	42897.6	89847.8	35462.4	431367	211315	285736	32681.5	88772.5	630879
A0A5C2G5E5	IGH c216_heavy__IGHV4-59_IGHD3-16_IGHJ5 (Fragment)		A0A5C2G5E5;A2NB43	A0A5C2G5E5;A2NB43	;IGH@	IGH c216_heavy__IGHV4-59_IGHD3-16_IGHJ5 (Fragment);Cold agglutinin FS-1 H-chain (Fragment)	A0A5C2G5E5_HUMAN;A2NB43_HUMAN	1		1.69309e+06	200669	3.41472e+06			2.13395e+06		157054	328428	5518131	2.42968e+06	4.09388e+06	285948		262942	4.34507e+06		278896		3.49269e+06		1.58615e+06	868589	6.87276e+06	329856	690450	596869		207881	1.89465e+06		6.30911e+06	4617993	5477740	387798		4.00962e+06		2.4082e+06	257219
A0A5C2G5J5	IGL c1613_light_IGLV3-1_IGLJ2 (Fragment)		A0A5C2G5J5	A0A5C2G5J5		IGL c1613_light_IGLV3-1_IGLJ2 (Fragment)	A0A5C2G5J5_HUMAN	4	1.03446e+06	678877	587498	993139	1390073	1.36953e+06	1.33178e+06	1287793	877373	1.30703e+06	667060	506931	879726	812193	596214	507179	855501	681935	1.20796e+06	555428	921687	1.12324e+06	769376	916075	1.65501e+06	923322	3121915	1449403	784979	1.2171e+06	1.03366e+06	862688	1.16684e+06	546578	655785	765961	1258088	1.0822e+06	824152	497541	1.49674e+06
A0A5C2G5L7	IGL c3870_light_IGKV1-33_IGKJ3 (Fragment)		A0A5C2G5L7	A0A5C2G5L7		IGL c3870_light_IGKV1-33_IGKJ3 (Fragment)	A0A5C2G5L7_HUMAN	1		293321	457196	317810	451155	503054	705584		509891		1131463	396062	1.44327e+06	789069	560146	339598	538510	678086	358367	802494	919385	1.59925e+06	405371		323709		515442	409769		848020	637334		478525	498069	763082	1.162e+06	388403	712136	596292	434443	505905
A0A5C2G5S3	IGL c3786_light_IGLV1-44_IGLJ1 (Fragment)		A0A5C2G5S3	A0A5C2G5S3		IGL c3786_light_IGLV1-44_IGLJ1 (Fragment)	A0A5C2G5S3_HUMAN	1	124277	114257	307241			156210	400342	146410	193982	190504	235700	421575	669885	309104	108741	134807		144306	120040	113846	303980	224282	153222	272314	120293		223308	231287	85138.4	132437	216826	191447	259116	239002	210746	338869	225717	430361	407507	234408	180997
A0A5C2G5S8	IGH c310_heavy__IGHV5-51_IGHD3-9_IGHJ6 (Fragment)		A0A5C2G5S8	A0A5C2G5S8		IGH c310_heavy__IGHV5-51_IGHD3-9_IGHJ6 (Fragment)	A0A5C2G5S8_HUMAN	1	99616.8	87082.6	139422			124983	166588	181284	69581.8			335526	541449			321300	168553	216248		163963	440789	151246				63792.7	342438	437874	283448		228168				297451	325942	129656		421502	91102.3	123775
A0A5C2G5V9	IGH c356_heavy__IGHV3-43_IGHD3-9_IGHJ3 (Fragment)		A0A5C2G5V9	A0A5C2G5V9		IGH c356_heavy__IGHV3-43_IGHD3-9_IGHJ3 (Fragment)	A0A5C2G5V9_HUMAN	1	2219848			2.58089e+06	734227	2.11719e+06			4601491	2.05721e+06	4.84808e+06	4342142	7.68639e+06	5.62935e+06		5.32865e+06	3.39308e+06	1.21173e+06	5.01612e+06	2.59328e+06	3.95121e+06	6.56717e+06	5.02428e+06	2.20924e+06	7.04397e+06	6037274	6184576	8017177	324632	771757	4.01964e+06		3.7266e+06	6.12893e+06	5263391	6.55971e+06	473752	5.18314e+06	6491873	5.89766e+06	6673514
A0A5C2G5W5	IGL c3990_light_IGLV1-47_IGLJ2 (Fragment)		A0A5C2G5W5	A0A5C2G5W5		IGL c3990_light_IGLV1-47_IGLJ2 (Fragment)	A0A5C2G5W5_HUMAN	2			51895.8	122926					65307.4		759819	3017682	1.58324e+06	1.96328e+06		3.83406e+06	1.21691e+06		2397077		866901	2.24705e+06	3.58874e+06	2222305	865430	2.60599e+06	3.58372e+06	5677950	4559244		2.16997e+06		876430	962891	1.10257e+06	467513		932371	1.38529e+06	1.20628e+06	1655810
A0A5C2G5X1	IGL c3067_light_IGKV4-1_IGKJ4 (Fragment)		A0A5C2G5X1	A0A5C2G5X1		IGL c3067_light_IGKV4-1_IGKJ4 (Fragment)	A0A5C2G5X1_HUMAN	1	10727454	7479138	194989		3.75507e+06	16479504	10246527	4.09755e+06	9699559	6.65346e+06	12661081		13858985		1.60318e+06		91353.8	2755229		6.19974e+06	11136354	73290.2		8.26005e+06		8079094			8534681	7.4349e+06	7.14387e+06	5850422	17669014	63653.8	11036188	3641151	6941293		11302034		7462827
A0A5C2G5Y0	IGH c360_heavy__IGHV3-33_IGHD3-22_IGHJ6 (Fragment)		A0A5C2G5Y0	A0A5C2G5Y0		IGH c360_heavy__IGHV3-33_IGHD3-22_IGHJ6 (Fragment)	A0A5C2G5Y0_HUMAN	3	451566	1.29499e+06	4.3422e+06	2103089			3.53387e+06	2424787	250967	317393	2.09682e+06	399136	629568	1.94701e+06		4.01178e+06	2211360	950261	6158968	997460	2.44964e+06	435340	2.23238e+06		3.07195e+06	3007195	1.6229e+06	2.19655e+06	600177	1070656	1.95415e+06	2.61108e+06	2.29504e+06	3.82692e+06	194109	1.67912e+06	2649875	565268	726158	2789848	2.15069e+06
A0A5C2G5Z6	IGL c3225_light_IGKV1D-39_IGKJ2 (Fragment)		A0A5C2G5Z6	A0A5C2G5Z6		IGL c3225_light_IGKV1D-39_IGKJ2 (Fragment)	A0A5C2G5Z6_HUMAN	2	623076	782058	852639	612369	419608	610130	1.14505e+06	558396	1122103	706140	425652	850695	625468	1363237	336278	680560	422808	485493	454499	642419	824168	489458	523538	727257	1.08283e+06	374204	1.19958e+06	715418	636130	490956	692741	437784	377029	302121	523179	427510	576759	1.01527e+06	361495	445599	642713
A0A5C2G5Z9	IGL c4040_light_IGKV3-20_IGKJ2 (Fragment)		A0A5C2G5Z9	A0A5C2G5Z9		IGL c4040_light_IGKV3-20_IGKJ2 (Fragment)	A0A5C2G5Z9_HUMAN	3	267369	440607	175457	172029	155406	631905	275557	310661	151822	438106	383619	197605	342540	217816		449338	168148	126941	255190	225057	155484	329198	334232	137574	403417	418195	139641	339639	281180	440620	288426	154387	184568	119624	521970	282624	408131	376522	163280	261730	134288
A0A5C2G607	IGH c117_heavy__IGHV3-11_IGHD6-13_IGHJ4 (Fragment)		A0A5C2G607	A0A5C2G607		IGH c117_heavy__IGHV3-11_IGHD6-13_IGHJ4 (Fragment)	A0A5C2G607_HUMAN	4	4.05864e+06	1.50297e+06	11920472	1.17885e+06	838251	4775821	2.1071e+06	2.69997e+06	60061104	5159454	1.17424e+06	1.00726e+06	3.47027e+06	1.27103e+06	2834413	663524	1142722	621530	5.71005e+06	2.39653e+06	3.37718e+06	1.90179e+06	53722308	553979	6259414	1.16771e+06	2.89172e+06	4.76518e+06	4.64128e+06	1.88126e+06	6.5252e+06	1.36852e+06	6.03643e+06	850689	2710721	670093	6954708	2.33205e+06	4.06909e+06	5.39297e+06	1.04521e+06
A0A5C2G636	IGL c4080_light_IGKV3-15_IGKJ4 (Fragment)		A0A5C2G636	A0A5C2G636		IGL c4080_light_IGKV3-15_IGKJ4 (Fragment)	A0A5C2G636_HUMAN	1		1.06223e+06		350936				1.05248e+06			131787	415136	461761		824167	698818		963320			580548	189728	741464	273197	428879	878889		630518	446340	695724	601440		336799		477776	388233			290550	450014
A0A5C2G642	IGH c436_heavy__IGHV1-18_IGHD2-8_IGHJ5 (Fragment)		A0A5C2G642	A0A5C2G642		IGH c436_heavy__IGHV1-18_IGHD2-8_IGHJ5 (Fragment)	A0A5C2G642_HUMAN	1	126913			793746	656840	183327			295625		1.37924e+06	2.86069e+06	1199344	3.05556e+06		1.80265e+06	858823		1.63589e+06		1088977	1.43166e+06	913722		1.44492e+06	1.98753e+06	1.91451e+06	2013339	1.95465e+06		1.3799e+06	84280.8	921227	1.49577e+06	883490	1.18999e+06		204856	1573122	1.3308e+06	1.8147e+06
A0A5C2G662	IGH c466_heavy__IGHV3-20_IGHD7-27_IGHJ2 (Fragment)		A0A5C2G662	A0A5C2G662		IGH c466_heavy__IGHV3-20_IGHD7-27_IGHJ2 (Fragment)	A0A5C2G662_HUMAN	2	2.56824e+06	2568535	1.31949e+06	1.15713e+06	3.98132e+06	3188646	1.51509e+06	2.88163e+06	1.12542e+06	1.53325e+06	1.24174e+06	1.86139e+06	4.03525e+06	2.59192e+06	4335811	1.61773e+06	1272900	3.52856e+06	2.68208e+06	2.1389e+06	1.26927e+06	1.63148e+06	2.11915e+06	2.95153e+06	3199706	1.39943e+06	1.90071e+06	1.16305e+06	3.15257e+06	2.91467e+06	2.29489e+06	2.35695e+06	4.38203e+06	1.19704e+06	2.37579e+06	1.02677e+06	2.19808e+06	1.73454e+06	1.83906e+06	1.21147e+06	1.50027e+06
A0A5C2G665	IGL c4120_light_IGKV2-30_IGKJ2 (Fragment)		A0A5C2G665	A0A5C2G665		IGL c4120_light_IGKV2-30_IGKJ2 (Fragment)	A0A5C2G665_HUMAN	9		207460	561325		1.18779e+06	1322821	538410		182561		2.06387e+06	436693	253950	829305	1.1243e+06	378768			486444	681461	159882	574758	612248	286710	752299		606896	580909	209648	507398	632431	573776	2.13387e+06	528032	97183.8	375036	375192		99150.4	326440
A0A5C2G686	IGH c506_heavy__IGHV3-43_IGHD2-15_IGHJ4 (Fragment)		A0A5C2G686	A0A5C2G686		IGH c506_heavy__IGHV3-43_IGHD2-15_IGHJ4 (Fragment)	A0A5C2G686_HUMAN	3	802055	583356	2878291	564924	469895	968599	1626284	328414	1.14451e+06	1.06621e+06	547793	545734	986629	400139	247382	583234	538312	609122	549991	807126	1047742	680857	507262	319785	782066	996779	375817	797766	853322	536923	771544	901592	646629	998687	374774	750516	647276	759619	1.01983e+06	1.08151e+06	606338
A0A5C2G689	IGH c197_heavy__IGHV4-59B_IGHD3-10_IGHJ5 (Fragment)		A0A5C2G689	A0A5C2G689		IGH c197_heavy__IGHV4-59B_IGHD3-10_IGHJ5 (Fragment)	A0A5C2G689_HUMAN	8	3.11088e+06	2.928e+06	6661065	2.94719e+06	6520798	3.61805e+06	9478044	3.37854e+06	8.30638e+06	4307832	4595056	8292718	3.67653e+06	7.0589e+06	1.54779e+06	5536088	3.78171e+06	2.41427e+06	5794775	1.32336e+06	3259516	6.49709e+06	4968486	11988832	5.19933e+06	2.09279e+06	6890250	3.42828e+06	1.85879e+06	6896608	4.94527e+06	5.30232e+06	6035144	3.99765e+06	5.39332e+06	4.04758e+06	2.59273e+06	4548933	2.03647e+06	3.41219e+06	4.34e+06
A0A5C2G6A0	IGL c1933_light_IGKV3-11_IGKJ4 (Fragment)		A0A5C2G6A0	A0A5C2G6A0		IGL c1933_light_IGKV3-11_IGKJ4 (Fragment)	A0A5C2G6A0_HUMAN	2		1.41162e+06	305680			2.21028e+06		514126	1.41835e+06		311909	124380	459526	79286.9	1.04123e+06	328730	1.07258e+06			1.9397e+06	312523		460008	1.14127e+06	402474	1.68618e+06			1472724	918596	880559					1.12622e+06	1.6527e+06	2.13863e+06	1.93109e+06
A0A5C2G6A7	IGL c3177_light_IGKV3-15_IGKJ5 (Fragment)		A0A5C2G6A7	A0A5C2G6A7		IGL c3177_light_IGKV3-15_IGKJ5 (Fragment)	A0A5C2G6A7_HUMAN	3	1.64206e+06	1.07411e+06	2295317	116845	407285	1.10289e+06	1.92305e+06	1.06686e+06	1.2574e+06	1.02501e+06	447259	1.12262e+06	699116	669058	489501	1589824	769834	599143	1149547	1.13676e+06	907559	827414	359766	1440014	337838	1.56541e+06	654506	929278	1.50729e+06	1.26244e+06	1.0125e+06	2.03643e+06	762511	173566	1.95029e+06	861908	1.62075e+06	1.90812e+06	1.43931e+06	780830	1.40106e+06
A0A5C2G6B6	IGH c217_heavy__IGHV3-33_IGHD6-19_IGHJ4 (Fragment)		A0A5C2G6B6	A0A5C2G6B6		IGH c217_heavy__IGHV3-33_IGHD6-19_IGHJ4 (Fragment)	A0A5C2G6B6_HUMAN	2	3.3584e+06	3.34532e+06	3.2929e+06	807929		1.54315e+06	2.66137e+06	1.24486e+06	1.58887e+06	2.12021e+06	2.3664e+06	674484	2626044	807228	6.94842e+06	759227	2.03028e+06	2.4996e+06	978774	4.86858e+06	1.09054e+06	1.75697e+06	1231763	696276	1.57909e+06	1.05009e+06	961909	940574	1.34823e+06	2.1007e+06	1.97511e+06		1.92267e+06	1402601	2.01646e+06	2.21307e+06	1.23858e+06	1.90521e+06	2.06187e+06	1.89637e+06	630020
A0A5C2G6C2	IGH c546_heavy__IGHV1-46_IGHD3-10_IGHJ5 (Fragment)		A0A5C2G6C2	A0A5C2G6C2		IGH c546_heavy__IGHV1-46_IGHD3-10_IGHJ5 (Fragment)	A0A5C2G6C2_HUMAN	3	185133	155485	234127	232672		101267	171869		244223	137763	253281	157307	422528	315562	139688	86874	183600	525449		206557	354366	299851	136790	106790	117410	121541	188716	373052	119139	338306	218865	308097	194671	223031	195789	218402	239658	359474	281403	309595	66136.3
A0A5C2G6C5	IGL c3197_light_IGKV2D-29_IGKJ4 (Fragment)		A0A5C2G6C5	A0A5C2G6C5		IGL c3197_light_IGKV2D-29_IGKJ4 (Fragment)	A0A5C2G6C5_HUMAN	2	322881	449535	372126	6.13958e+06	629278	327592	518571		211351	304451	10711450	177977	12318575	1.68248e+06	248677	629422	9232949	297687	275773	577633	4929527	300166	220186	397942	577369	793110	658347	364282	419730	526236	1.88327e+06	277099	10724302	518928	17264094	291255	240321	8815213	13710158	262880	400210
A0A5C2G6C8	IGH c227_heavy__IGHV1-2_IGHD3-22_IGHJ4 (Fragment)		A0A5C2G6C8	A0A5C2G6C8		IGH c227_heavy__IGHV1-2_IGHD3-22_IGHJ4 (Fragment)	A0A5C2G6C8_HUMAN	1		1.29597e+06	275194	198391	129997					260163	307845	448223	332066	330713	87619.2	367233					572271	391411	265824			357844	275886	124354		228685	347205	63868.2		293024		218356				559516	381648
A0A5C2G6E3	IGH c237_heavy__IGHV4-39_IGHD3-10_IGHJ5 (Fragment)		A0A5C2G6E3	A0A5C2G6E3		IGH c237_heavy__IGHV4-39_IGHD3-10_IGHJ5 (Fragment)	A0A5C2G6E3_HUMAN	1				172052	85483	243374	186619		89110.1			147575	130850	120754			263519		197002	176662	96817.6	159017	158601	62416.6	451171	108336	108917	69170	120922		157418	138535		177918		187498		206315		100034	49833.9
A0A5C2G6G1	IGL c3946_light_IGLV3-10_IGLJ3 (Fragment)		A0A5C2G6G1	A0A5C2G6G1		IGL c3946_light_IGLV3-10_IGLJ3 (Fragment)	A0A5C2G6G1_HUMAN	2	383554	452279	607294	565599	587551		179214	404043	496913	508683	142733	492347	648471	184737	256437		203798	255858	288177	717118	1.26933e+06	541034		330627	392777	409095	389012	225005	473372	1.22996e+06	467964	274145	244101	252138	366385		343316	278758	172029	195322	433212
A0A5C2G6H1	IGL c2013_light_IGKV1D-39_IGKJ3 (Fragment)		A0A5C2G6H1	A0A5C2G6H1		IGL c2013_light_IGKV1D-39_IGKJ3 (Fragment)	A0A5C2G6H1_HUMAN	3	915554	1.00052e+06	593379	947957		1.34156e+06	1.33816e+06	1.27109e+06	392930	1.30646e+06	1.30168e+06	1.61048e+06	1.57059e+06	858548	631717	1.02651e+06	864734	343866		646392	1.1464e+06	863538	1.38105e+06	1.02631e+06	1.40525e+06	390251	644805	458636	744717	734380	955624	405470	1.13497e+06	848077	880872	1.02438e+06	1.14761e+06	1085993	517729	1.16728e+06	1.38879e+06
A0A5C2G6I4	IGL c2033_light_IGKV3-11_IGKJ4 (Fragment)		A0A5C2G6I4	A0A5C2G6I4		IGL c2033_light_IGKV3-11_IGKJ4 (Fragment)	A0A5C2G6I4_HUMAN	2	91790544	58698228	88260056	59565028	53972600	77127328	104914344	55915096	69441272	80166136	96047728	102931848	133367968	91323056	41585296	68539344	81261040	52820820	47060540	69696680	50776568	93750712	67479648	75951072	78733056	79277024	64132044	93898872	63907484	65282336	7.52558e+07	60373380	75760472	74708776	77848464	83107144	77386672	128970712	55397112	93263064	47287352
A0A5C2G6K5	IGL c3297_light_IGKV1D-39_IGKJ2 (Fragment)		A0A5C2G6K5	A0A5C2G6K5		IGL c3297_light_IGKV1D-39_IGKJ2 (Fragment)	A0A5C2G6K5_HUMAN	2		276445	387480	589748		2844379	1.5569e+06	1.0355e+06			1.21285e+06	2.67478e+06	1.41315e+06	877424		1.49309e+06	1.03631e+06				577973	634874	994659	1.91185e+06	695727		892252	1.16935e+06	1.12208e+06	1.4588e+06	1.1836e+06		568248	642317	499303	739728	204827	819746	733748	724563	1.19372e+06
A0A5C2G6S1	IGL c114_light_IGKV2D-29_IGKJ1 (Fragment)		A0A5C2G6S1	A0A5C2G6S1		IGL c114_light_IGKV2D-29_IGKJ1 (Fragment)	A0A5C2G6S1_HUMAN	3	1.06247e+06	660630	292026	364411	736618	1419763	687840	505927	577725	714248	745845	459578	1.59787e+06	745614	705882	395642	662263	663532	381353	839908	528347	427037		476404	551784	711775	520969	755735	594738	786262	674904	511647	458205	701960	873353	601555	389264	527202	666641	1.35177e+06	636080
A0A5C2G6T3	IGL c2143_light_IGLV2-14_IGLJ1 (Fragment)		A0A5C2G6T3	A0A5C2G6T3		IGL c2143_light_IGLV2-14_IGLJ1 (Fragment)	A0A5C2G6T3_HUMAN	4	538958	2.18968e+06	620302	348396		1.73621e+06			2005362	2.73492e+06		2459610	414431	1.098e+06	1.29445e+06		333106			1.22419e+06	1279140	735469	593270	734709	250816		1.02834e+06	1029744		821110	1.11763e+06	268434	1.02639e+06	1.94959e+06	968474	1124902	836512	874169	589642	465579	463510
A0A5C2G6V0	IGH c377_heavy__IGHV1-69_IGHD1-7_IGHJ6 (Fragment)		A0A5C2G6V0	A0A5C2G6V0		IGH c377_heavy__IGHV1-69_IGHD1-7_IGHJ6 (Fragment)	A0A5C2G6V0_HUMAN	2	242344	194620	481170	134196	148695	139931	425445	476744	271960	263006	70268.8	283657	395735	573104	196980	284774	31824.3	270785	278274	274418	563050	204643	687691	192851	251064	455773	394225	1.77048e+06	256815	187194	346724	217162	127298	54528.2		91210.8	253003	274807	361161	450822	207888
A0A5C2G6W9	IGH c332_heavy__IGHV4-61_IGHD3-10_IGHJ6 (Fragment)		A0A5C2G6W9	A0A5C2G6W9		IGH c332_heavy__IGHV4-61_IGHD3-10_IGHJ6 (Fragment)	A0A5C2G6W9_HUMAN	1			171954	398799	149230		239594		143343	85773.4	368235	190136	195718	161802	42808.4	179731	121649		161000	137400	204125	64887	134706	75503.5	183632	78954.7	328621	99903.8			170326	131122	43204	98973	122119	146513		173132	165913	96897.2	57923
A0A5C2G6X7	IGL c184_light_IGLV3-21_IGLJ2 (Fragment)		A0A5C2G6X7	A0A5C2G6X7		IGL c184_light_IGLV3-21_IGLJ2 (Fragment)	A0A5C2G6X7_HUMAN	1	3.30151e+06	7338321	525293	94685.3	2450175		920294	816450	625822	6.92489e+06	303523	4.60794e+06	157859	468858	2.55966e+06	183514	315865	165224	409652448	111849	256061	305481	594012	5147157	110267	4269290	515913	359780	6.12379e+06	6.58086e+06	1.60616e+07	117246	190458	286322	172600	386101	3.12502e+06	512057	120678	274064	195326
A0A5C2G711	IGL c224_light_IGKV3-11_IGKJ4 (Fragment)		A0A5C2G711	A0A5C2G711		IGL c224_light_IGKV3-11_IGKJ4 (Fragment)	A0A5C2G711_HUMAN	5	6218710	4.57824e+06	3424890	1.12472e+06	6030099	8985862	2920732	1.56662e+06	411681	10687256	1.12709e+06	1.62075e+06	10633481	617663	1.83682e+06	584439	894745	4.76192e+06	737684	10158164	1.69998e+06	947337	2.05692e+06	5.11508e+06	902377	2061353	1.05046e+06	651956	3222154	1.29486e+06	3.26413e+06	302116	1.24297e+06	413219	486120	829564	10322672	11925100	774525	639677	1.11389e+06
A0A5C2G716	IGH c427_heavy__IGHV3-74_IGHD7-27_IGHJ4 (Fragment)		A0A5C2G716	A0A5C2G716		IGH c427_heavy__IGHV3-74_IGHD7-27_IGHJ4 (Fragment)	A0A5C2G716_HUMAN	1	38288.7	18641.1	31967	77469.7	14725.5	48831.8	74751.1	99520	30577.5	18401.8		66211.5	40368.4	56566.5		35986		51749	127831	20846	48554.8	80960.4	62241.3	39037	83831.3	33231.1	46930.1	43061.8	23821.6	11299.6	49100	36932.8	120401		58549	25459.6	76947.1	137185	28445.7	27807.3	61113.2
A0A5C2G719	IGL c234_light_IGKV3D-20_IGKJ1 (Fragment)		A0A5C2G719	A0A5C2G719		IGL c234_light_IGKV3D-20_IGKJ1 (Fragment)	A0A5C2G719_HUMAN	2	9454703	6243016	893490	1.68949e+06	1.77762e+06	3842583	9873690	7330128	4751421	3.26439e+06	306702	5.15565e+06	391700	7975426	4757723	6403353	2177115	2.34399e+06	981735	6.23765e+06	351009	6.50959e+06	252206	7300574	450078	5.24325e+06	2.40948e+06	204485	4186951	5748243	3.95025e+06	7670342	369555	2.61937e+06	2.77357e+06	2.18947e+06	5962685	2.92841e+06	348419	457172	5.91411e+06
A0A5C2G723	IGH c392_heavy__IGHV4-59B_IGHD6-13_IGHJ5 (Fragment)		A0A5C2G723	A0A5C2G723		IGH c392_heavy__IGHV4-59B_IGHD6-13_IGHJ5 (Fragment)	A0A5C2G723_HUMAN	2	139487	139370	318393	206391	234134	180141	632584	116186	445847	910166	775402	388931	608600	361011	1.6171e+06	318334	304662	187061		131857	663159	237933		927708	324601		438327	441537	469081		443000	311681			506841	695463		1.10903e+06	257659	910979	590951
A0A5C2G725	IGL c198_light_IGKV1-12_IGKJ2 (Fragment)		A0A5C2G725	A0A5C2G725		IGL c198_light_IGKV1-12_IGKJ2 (Fragment)	A0A5C2G725_HUMAN	5	722873	764821	361208	484640	322540	623757	436379	350167	658231	479903	484950	759845	362674	764577	111490	585749	801620	402103	236289	1.09943e+06	380127	427097	424948	574185	384467	634929	493899	290544	609222	662936	523187	289744	296627	395098	809540	373594	559672	269348	452288	267723	454183
A0A5C2G770	IGL c294_light_IGLV2-23_IGLJ3 (Fragment)		A0A5C2G770;A0A5C2GRW7	A0A5C2G770;A0A5C2GRW7		IGL c294_light_IGLV2-23_IGLJ3 (Fragment);IG c225_light_IGLV2-23_IGLJ3 (Fragment)	A0A5C2G770_HUMAN;A0A5C2GRW7_HUMAN	1	1.28279e+06	719061	934406	988682	1.75844e+06	1.52737e+06	703251	848327	1.06307e+06	3.08228e+06	316949	1.63153e+06	2.50495e+06	736117					541949		2.17615e+06	1.80704e+06	1.09301e+06	971489		1.62547e+06	1.12485e+06				1.30653e+06	1.04548e+06	624690	2180109	1218815	834378	758265	1.19736e+06	1.44259e+06	1.35644e+06	647102
A0A5C2G797	IGH c198_heavy__IGHV3-48_IGHD2-21_IGHJ4 (Fragment)		A0A5C2G797	A0A5C2G797		IGH c198_heavy__IGHV3-48_IGHD2-21_IGHJ4 (Fragment)	A0A5C2G797_HUMAN	4	1.56386e+06	1.71063e+06	3.54005e+06	5028235	2.61193e+06	2.05689e+06	2005971	12951988	1.31725e+06	3.02053e+06	1.81231e+06	2.11232e+06	2.85339e+06	1.58205e+06	15485175	2.16378e+06	1.3799e+06	2182463	1.15082e+06	22773668	4521776	1.81789e+06	3.62791e+06	1283502	1.80261e+06	3151379	1.94748e+06	2.05409e+06	2008002	1.56156e+06	3.76931e+06	1.56266e+06	2.14827e+06	2.71332e+06	1.70521e+06	1.40571e+06	5.93588e+06	3355249	5171080	2945092	1784670
A0A5C2G7B8	IGL c3617_light_IGLV1-47_IGLJ3 (Fragment)		A0A5C2G7B8	A0A5C2G7B8		IGL c3617_light_IGLV1-47_IGLJ3 (Fragment)	A0A5C2G7B8_HUMAN	9	2.67302e+06	3.54996e+06	3.8395e+06	688591	3.58496e+06	4.9322e+06	5073023	3.67246e+06	3.42064e+06	4887352	48637192	3.19497e+06	49431000	2.20168e+06	2.91333e+06	2.15473e+06	2.89625e+06	2.21785e+06	2.13234e+06	2.45372e+06	37991840	2.87386e+06	3.36766e+06	3.89441e+06	1.4708e+06	3.05037e+06	5.13638e+06	4.18294e+06	3019931	29165508	8.29028e+06	1.84031e+06	10497083	63461452	53530940	6079667	6.50974e+06	2.56325e+06	40794064	40902908	3742104
A0A5C2G7C2	IGH c467_heavy__IGHV5-51_IGHD5-12_IGHJ4 (Fragment)		A0A5C2G7C2	A0A5C2G7C2		IGH c467_heavy__IGHV5-51_IGHD5-12_IGHJ4 (Fragment)	A0A5C2G7C2_HUMAN	7	948796	775576	1.93123e+06	5875081	4694420	1.37351e+06	3.84903e+06	7380815	2.28893e+06	476551	2.27761e+06	8.24999e+06	5050745	3117583	3231254		819251	1.08549e+06	8717139	1.24685e+06	2.80742e+06	5028603	2252468	2.62323e+06	479383	1.44972e+06	15920174	6.75538e+06	2.24712e+06	1.69995e+06	3.60873e+06	5333096	3634956	1.56449e+06	4422407	2.60799e+06	1.36306e+06	691643	188480	3.79388e+06	3.15212e+06
A0A5C2G7C4	IGH c228_heavy__IGHV3-48_IGHD5-24_IGHJ6 (Fragment)		A0A5C2G7C4	A0A5C2G7C4		IGH c228_heavy__IGHV3-48_IGHD5-24_IGHJ6 (Fragment)	A0A5C2G7C4_HUMAN	5	6917124	523483	2.34932e+06	3.19135e+06	5314841	7238903	1.58672e+06	11436217	2.11845e+06	11061700	4.00662e+06	1.07431e+06	3929472	956646	434835	1152685	2074738	6609662	2.33142e+06	10187245	4939669	1.33142e+06	1.09067e+06	4.82684e+06	1.79732e+06	8.05286e+06	2257387	2.10018e+06	7120428	5442191	4.11516e+06	1.50305e+06	1.48409e+06	3.80055e+06	1.54046e+06	1.49842e+06	1.08832e+06	3.16706e+06	478223	452925	6585535
A0A5C2G7D4	IGL c338_light_IGLV3-25_IGLJ1 (Fragment)		A0A5C2G7D4;A0A5C2GCT2	A0A5C2G7D4;A0A5C2GCT2		IGL c338_light_IGLV3-25_IGLJ1 (Fragment);IGL c393_light_IGLV3-25_IGLJ1 (Fragment)	A0A5C2G7D4_HUMAN;A0A5C2GCT2_HUMAN	3	771340	601288	2.27153e+06	1.04253e+06	731302	458765	1471065	803119	1.4128e+06	1.15715e+06	1.48124e+06	1343250	177425	896975	466140	1.50418e+06	2.04794e+06	1.04337e+06	1408366	1.19458e+06	2.85413e+06	3.11826e+06	1.16516e+06	1.3332e+06	1695550	959240	2.74502e+06	1.40997e+06	1.99513e+06	1311277	1.36238e+06	515948	546381	376901	1.51648e+06	533199	1.2226e+06		119594	504598	2625034
A0A5C2G7F9	IGH c542_heavy__IGHV4-39_IGHD3-16_IGHJ4 (Fragment)		A0A5C2G7F9	A0A5C2G7F9		IGH c542_heavy__IGHV4-39_IGHD3-16_IGHJ4 (Fragment)	A0A5C2G7F9_HUMAN	2	159861		401421			175895	403027		325212		33315	195821		115159			36019.9		105849		488967	301097	223786	57539.4	36394.1	25444	78945	229115			188493			52593.4	59239.5				30601.8	61266.6
A0A5C2G7H5	IGH c562_heavy__IGHV3-23_IGHD4-11_IGHJ4 (Fragment)		A0A5C2G7H5;A0A5C2G7X2	A0A5C2G7H5;A0A5C2G7X2		IGH c562_heavy__IGHV3-23_IGHD4-11_IGHJ4 (Fragment);IGH c54_heavy__IGHV3-23_IGHD4-11_IGHJ4 (Fragment)	A0A5C2G7H5_HUMAN;A0A5C2G7X2_HUMAN	2	486208	281746	753683	190949	207183	614221	623926	480566	483582	704618	414794	354590	565066	536720	229263	378986	344331	273342	901039	359670	416217	426461	599151	1.13163e+06	453833	402070	837984	634069	259997	450100	493200	309554	258873	258927	329799	534216	422342	215155	231027	203637	526021
A0A5C2G7J2	IGH c582_heavy__IGHV4-59B_IGHD2-15_IGHJ1 (Fragment)		A0A5C2G7J2	A0A5C2G7J2		IGH c582_heavy__IGHV4-59B_IGHD2-15_IGHJ1 (Fragment)	A0A5C2G7J2_HUMAN	1	208008		600171	81882.7	451602		213622		196956	695179	87085.7	229546	141837	164689	618007	292785					70903.4	121309	132855	451512	174961	570402	358052		344763	221258	292154	784138		47345.2	120006	99096.6	489615	109311	56397.3	78804.3	211665
A0A5C2G7N4	IGH c527_heavy__IGHV3-73_IGHD7-27_IGHJ6 (Fragment)		A0A5C2G7N4	A0A5C2G7N4		IGH c527_heavy__IGHV3-73_IGHD7-27_IGHJ6 (Fragment)	A0A5C2G7N4_HUMAN	4	687053	2.13022e+06	824611	1.27466e+06	1.10923e+06	428113	2.79811e+06	720384	612279	1.10916e+06	568963	1.35562e+06	1.06755e+06	342695	747487	670954	454818	921658	1.1807e+06	650932	1.34327e+06	513396	397986	347573	553436	2.55189e+06	408859	1.00359e+06	555126	1.29025e+06	954020	2398083	668834	845836	514671	1.58169e+06	748667	629096	630434	2969784	734722
A0A5C2G7S2	IGH c4_heavy__IGHV4-31_IGHD2-21_IGHJ3 (Fragment)		A0A5C2G7S2	A0A5C2G7S2		IGH c4_heavy__IGHV4-31_IGHD2-21_IGHJ3 (Fragment)	A0A5C2G7S2_HUMAN	3	136990	161214	482069		175154	136483	488049	156551	413201	75941.7	77796.5	271384		361075	131909	349419	303376	146697	252772	192872	1.01168e+06	267189	211238	128513	193554	135445	385573	306191	242161	166224	262883	307304	290558	433741	45358.4	388656	92207.3	492644	100410	262085	201270
A0A5C2G7T7	IGL c412_light_IGKV1D-13_IGKJ4 (Fragment)		A0A5C2G7T7	A0A5C2G7T7		IGL c412_light_IGKV1D-13_IGKJ4 (Fragment)	A0A5C2G7T7_HUMAN	3	11870993	13056337	696254	4647366	663587	868936	15673096	674303	11259241	9892024	304733	593190	868663	1.08523e+06	6.13189e+06	459604	373284	13656111	686842	9062582	654855	889981	675010	14380854	729693	581280	1.24695e+06	745934	10203843	11005721	4.78795e+06	434066	319311	329134	9523038	454535	8898480	748151	516272	321342	922752
A0A5C2G7V5	IGL c594_light_IGKV3-20_IGKJ1 (Fragment)		A0A5C2G7V5	A0A5C2G7V5		IGL c594_light_IGKV3-20_IGKJ1 (Fragment)	A0A5C2G7V5_HUMAN	3	963285	721782	1.21995e+06	5.57456e+06	488215	24919922	509710	598904	324966	760660	3.36751e+06	756833	3.32788e+06	8814111	2.00755e+06	545678	8387635	777167	382019	9150838	386596	741547	360593	879338	998206	657957	5.35508e+06	493324	802651	8.26122e+06	3.08452e+06	1.08608e+06	887813	738127	1.76268e+06	2211914	821760	1.71297e+06	1.30263e+06	1.93046e+06	2412882
A0A5C2G7W0	IGL c3686_light_IGKV3-11_IGKJ2 (Fragment)		A0A5C2G7W0	A0A5C2G7W0		IGL c3686_light_IGKV3-11_IGKJ2 (Fragment)	A0A5C2G7W0_HUMAN	1				769018			594990	1.51553e+06		221756	234969	663191	194327	477078		290897			834051		147017	195364	769580	146500	1.98336e+06	180048	203946	976119	394250	198061	549503	188314	1.41329e+06	1.53272e+06	667655	1.12326e+06	53610.9		1.66983e+06	1.51513e+06	119993
A0A5C2G7Y9	IGH c508_heavy__IGHV3-33_IGHD1-7_IGHJ4 (Fragment)		A0A5C2G7Y9	A0A5C2G7Y9		IGH c508_heavy__IGHV3-33_IGHD1-7_IGHJ4 (Fragment)	A0A5C2G7Y9_HUMAN	2	242344	143929	481170	134196	148695	139931	423773	476745	271960	263006	70268.8	373898	395735	573104	196980	286180	31824.3	270814	278274	273225	1.30496e+06	213164	276856	192851	250687	455773	394225	1.76648e+06	256815	187194	359168	219818	257453	54528.2		445439	253003	274807	343751	450822	207888
A0A5C2G7Z8	IGH + IGL c32_heavy_IGHV2-5_IGHD6-6_IGHJ4 (Fragment)		A0A5C2G7Z8;A0A5C2GBM7;A0A5C2GDK2;A0A5C2GIG4;A0A5C2GKN7;P01817	A0A5C2G7Z8;A0A5C2GBM7;A0A5C2GDK2;A0A5C2GIG4;A0A5C2GKN7;P01817	;;;;;IGHV2-5	IGH + IGL c32_heavy_IGHV2-5_IGHD6-6_IGHJ4 (Fragment);IGH + IGL c128_heavy_IGHV2-5_IGHD6-19_IGHJ5 (Fragment);IG c892_heavy_IGHV2-5_IGHD3-22_IGHJ4 (Fragment);IG c782_heavy_IGHV2-5_IGHD2-15_IGHJ3 (Fragment);IG c92_heavy_IGHV2-5_IGHD7-27_IGHJ5 (Fragment);Immunoglobulin heavy variable 2-5	A0A5C2G7Z8_HUMAN;A0A5C2GBM7_HUMAN;A0A5C2GDK2_HUMAN;A0A5C2GIG4_HUMAN;A0A5C2GKN7_HUMAN;HV205_HUMAN	4	1.78144e+06	2.14014e+06	1.15728e+06	577951	2.06636e+06	1.59946e+06	784382	1.08289e+06	1.34311e+06	1.50984e+06	976340	1.52011e+06	1.22326e+06	909915	2382025	1.4528e+06	1.96181e+06	1766271	527323	1.47844e+06	470166	1.25194e+06	1.02889e+06	1.69936e+06	960835	1.91406e+06	1.12085e+06	624693	1.37011e+06	1.21199e+06	1.3298e+06	1.23443e+06	716842	1.10554e+06	482207	949364	2.08084e+06	1.68516e+06	1782214	822751	2.15598e+06
A0A5C2G7Z9	IGH c74_heavy__IGHV1-69_IGHD3-10_IGHJ6 (Fragment)		A0A5C2G7Z9	A0A5C2G7Z9		IGH c74_heavy__IGHV1-69_IGHD3-10_IGHJ6 (Fragment)	A0A5C2G7Z9_HUMAN	1	2.20743e+06	1.45674e+06	3.84118e+06	1.82906e+06		2.93412e+06	4.76125e+06	1.68127e+06	3.3536e+06	3.59329e+06	3262067	3.43381e+06	2.34248e+06	4.79054e+06	2.08169e+06	2.45151e+06	3.18614e+06	2.47589e+06	2.89641e+06	4.96456e+06	2.78952e+06	2.67233e+06	3584024	2406785	5233508	2970344	2.63439e+06	2.51523e+06	3694612	4609770	3.12598e+06	3.93719e+06	2.39585e+06	3.38315e+06	2.65183e+06	3570921	3.36588e+06	3.79889e+06	3.94907e+06	2.79414e+06	3.42014e+06
A0A5C2G808	IGH + IGL c42_heavy_IGHV3-48_IGHD3-16_IGHJ5 (Fragment)		A0A5C2G808	A0A5C2G808		IGH + IGL c42_heavy_IGHV3-48_IGHD3-16_IGHJ5 (Fragment)	A0A5C2G808_HUMAN	2	334507	606617	237161	802396		310946	209049		129514	173960	220406	119551	1.17462e+06	340327		272545	283605	457731	240533	295244	1.19299e+06	225811	237881	188105	178587	367324	313459	227470			365613		140898		194666	266914	588028	719395	103902	313067
A0A5C2G816	IGH + IGL c16_heavy_IGHV3-48_IGHD3-3_IGHJ4 (Fragment)		A0A5C2G816	A0A5C2G816		IGH + IGL c16_heavy_IGHV3-48_IGHD3-3_IGHJ4 (Fragment)	A0A5C2G816_HUMAN	4	1182254	1.14953e+06	1.70823e+06	460250	911446	656116	1108469	380119	671442	953323	905225	1669337	782788	181846	814786	728500	391286	629838	672338	893532	760799	2.22457e+06	489750	1.5495e+06	698217	926974	798340	734184	650463	600381	876128	448538	682343	564842	451198	1.08122e+06	1.08186e+06	1.0601e+06	1.34749e+06	1.09856e+06	699938
A0A5C2G823	IGL c3907_light_IGKV3-20_IGKJ3 (Fragment)		A0A5C2G823	A0A5C2G823		IGL c3907_light_IGKV3-20_IGKJ3 (Fragment)	A0A5C2G823_HUMAN	3	582783		1.52754e+06	523296	519720	610912	494021		306208	346100	286281	361532	981059		235018	296666	501739			318459	1.46346e+06		394637		381724	492726		418112	434864		546517		187495	256716	417476		385761	345210	609355	251344
A0A5C2G826	IGH + IGL c26_heavy_IGHV3-9_IGHD3-22_IGHJ4 (Fragment)		A0A5C2G826	A0A5C2G826		IGH + IGL c26_heavy_IGHV3-9_IGHD3-22_IGHJ4 (Fragment)	A0A5C2G826_HUMAN	5	994138	570696	913599	657613	466016	722706	1.08026e+06	1.9308e+06	897175	816473	870859	844919	505311	1240169	628742	856761	995402	833474	1.23939e+06	1.07961e+06	443574	1.52525e+06	1.05938e+06	3.93629e+06	878197	811666	810621	600799	998168	940498	1.00495e+06	910897	947522	781921	753222	701210	1.02338e+06	937347	1.10445e+06	789811	524093
A0A5C2G829	IGL c527_light_IGKV1-16_IGKJ4 (Fragment)		A0A5C2G829	A0A5C2G829		IGL c527_light_IGKV1-16_IGKJ4 (Fragment)	A0A5C2G829_HUMAN	1	654643	696217	1.5927e+06	518289	483874	402690	1.15896e+06	800305	782044	646471	457202	1.18536e+06	513925	297577	2.35481e+06	1.27244e+06	729883	458627	927554	702945	803506	395462	810637	605361	580800	568879	878644	939301	895953	296703	780392	586118	1.00306e+06	377953	865536	563595	538273	1.06604e+06	593130	924622	474637
A0A5C2G830	IGH c558_heavy__IGHV3-43_IGHD3-10_IGHJ1 (Fragment)		A0A5C2G830	A0A5C2G830		IGH c558_heavy__IGHV3-43_IGHD3-10_IGHJ1 (Fragment)	A0A5C2G830_HUMAN	1	7828134	1.79928e+06		3.15764e+06			5.2281e+06	2.70884e+06	5.31395e+06	3.89665e+06	1718964	3.26354e+06		4552796	3103369	2.95775e+06			4.805e+06			3605165	4.51973e+06	3.81632e+06		5.51784e+06	3.79596e+06	5.4617e+06	3697825	4085584	4.03972e+06		6141269	5755260	5.10872e+06	5182061	7484510		2.89902e+06	880926
A0A5C2G834	IGL c180_light_IGLV2-18_IGLJ1 (Fragment)		A0A5C2G834	A0A5C2G834		IGL c180_light_IGLV2-18_IGLJ1 (Fragment)	A0A5C2G834_HUMAN	3	1.92647e+06	1.2221e+06	94389.8	905591			180912	1.82634e+06	246208		2887715	2861109	313362	2.20799e+06			662075		1.14269e+06	187426	1.23904e+06	1.25466e+06	2.74301e+06	824142	1.52962e+06	463900	596512	693810	117008	816190	1.12259e+06	55232.1	1.03819e+06	256721	841580	450746		1.27718e+06	356320	1.1056e+06	692621
A0A5C2G837	IGH + IGL c36_heavy_IGHV3-48_IGHD6-13_IGHJ4 (Fragment)		A0A5C2G837	A0A5C2G837		IGH + IGL c36_heavy_IGHV3-48_IGHD6-13_IGHJ4 (Fragment)	A0A5C2G837_HUMAN	1	578137	350693	530906			667802	533187	1.03544e+06	614536			875568	412908	310842			738873		733030	479571	443328	854582	277510		970419		557034	631445			610306	268652		531528			391148		546522	725359
A0A5C2G847	IGH c578_heavy__IGHV3-74_IGHD1-26_IGHJ4 (Fragment)		A0A5C2G847	A0A5C2G847		IGH c578_heavy__IGHV3-74_IGHD1-26_IGHJ4 (Fragment)	A0A5C2G847_HUMAN	7	17978068	12181054	15709622	4.89982e+06	5790630	29349618	15046452	11496271	12793708	13655130	13894537	22767224	12763660	15942790	7622575	7253735	12233402	8.31145e+06	7621981	12263073	19046300	11375431	12541407	12986206	21730210	9277657	11137682	15341901	12185952	10313235	1.31837e+07	13118126	7488961	17722816	10011916	11389178	17428160	15627379	15588869	18303538	11579337
A0A5C2G850	IGH + IGL c46_heavy_IGHV3-43_IGHD6-19_IGHJ4 (Fragment)		A0A5C2G850	A0A5C2G850		IGH + IGL c46_heavy_IGHV3-43_IGHD6-19_IGHJ4 (Fragment)	A0A5C2G850_HUMAN	3	915211	2.1972e+06		1.53667e+06	3.15007e+06	969993	1.58608e+06	2.52909e+06	1.20527e+06	6062678	2747348	8104199	4.07065e+06	5.87318e+06	1.72617e+06	2276224	2.11415e+06	911537	2.65155e+06		944633	6.67336e+06	5.17518e+06	8656432	3.64192e+06	5.52078e+06	784441	8.21869e+06	5.83747e+06		3.55852e+06	1.34414e+06	507483	1.19683e+06	2.81533e+06	3.85682e+06	5.99461e+06	3.26248e+06	6482624	6.02152e+06	6.46455e+06
A0A5C2G851	IGL c547_light_IGKV4-1_IGKJ2 (Fragment)		A0A5C2G851	A0A5C2G851		IGL c547_light_IGKV4-1_IGKJ2 (Fragment)	A0A5C2G851_HUMAN	4	478401	368428		342068		1036455	519754		533652	316923	454563	288131	468839			835558	248761			41305.7	1.23944e+06	381583	110790	286845	661847	594460	437724		269496	332277	465786	171473	318699	320355	291087	446747	100992	497128	363768	796814	753744
A0A5C2G868	IGH c598_heavy__IGHV3-7_IGHD3-16_IGHJ4 (Fragment)		A0A5C2G868	A0A5C2G868		IGH c598_heavy__IGHV3-7_IGHD3-16_IGHJ4 (Fragment)	A0A5C2G868_HUMAN	5	56511.5		79603.6			769621	156857		68835.5	564599	113785	441753	154504	296459	642125	302136					746345	341668	324712	242669	47212	273741	999160	254948	216748	219318	332423	154410	475577	115738	117738	95820.2	216263	1.18004e+06	1.34927e+06	1.47478e+06	417320
A0A5C2G872	IGL c220_light_IGKV1-5_IGKJ4 (Fragment)		A0A5C2G872	A0A5C2G872		IGL c220_light_IGKV1-5_IGKJ4 (Fragment)	A0A5C2G872_HUMAN	2			381702	139023			210302	230538	207393		146761	296367	468492	478366	440765	314035	157756		141783	138199	365454	315012	819702	512212	317743	630263	245270	258977	401562	300499	329924		489268	253716	308901	369126	386798	297635	697360	302610	311386
A0A5C2G895	IGL c16_light_IGLV2-14_IGLJ1 (Fragment)		A0A5C2G895	A0A5C2G895		IGL c16_light_IGLV2-14_IGLJ1 (Fragment)	A0A5C2G895_HUMAN	5	539830	71071.2	550749		40725	565456	397286	34814.2	536951	609491		1.04498e+06	188536	405062	408295				427383	486705	133232	1.18153e+06	381280	303453	388930	611175	707920	395995	232881	604558	449932					152902	691118		159461	133155	428648
A0A5C2G896	IGH c154_heavy__IGHV5-51_IGHD3-16_IGHJ4 (Fragment)		A0A5C2G896	A0A5C2G896		IGH c154_heavy__IGHV5-51_IGHD3-16_IGHJ4 (Fragment)	A0A5C2G896_HUMAN	4	307902			214648							212194	346950	233328	788746	553692	399726	257307	497805	182069	440087	308721	302032	425539	394004		785074	472445	349315	739481	320182	406250	223326		248844	272899	154000	335810		389512	294460	462807
A0A5C2G8C6	IGL c56_light_IGKV3D-20_IGKJ4 (Fragment)		A0A5C2G8C6	A0A5C2G8C6		IGL c56_light_IGKV3D-20_IGKJ4 (Fragment)	A0A5C2G8C6_HUMAN	3	6062959	2.88223e+06	6890601	3.71834e+06	4877879	3.52752e+06	4320176	8827264	5.18071e+06	6.07055e+06	4.92079e+06	8607191	5.83859e+06	7.70751e+06	8601511	6.07504e+06	1.53703e+06	5.36729e+06	10524174	3.00892e+06	1.79691e+06	6.69248e+06	2608774	3.70278e+06	5390692	6.4753e+06	5098228	7.97755e+06	5.60343e+06	6369173	5.54205e+06	5.49694e+06	3897102	3.91142e+06	4456726	4.2168e+06	6.37712e+06	6.176e+06	5248292	4.76068e+06	3018287
A0A5C2G8D9	IGL c290_light_IGLV1-47_IGLJ2 (Fragment)		A0A5C2G8D9	A0A5C2G8D9		IGL c290_light_IGLV1-47_IGLJ2 (Fragment)	A0A5C2G8D9_HUMAN	4	111006	101049	1352488		361159	94644.7		76373.1	372010	242286	521673	712888	511831	436577	1522218	157744	492465	2.0424e+06		1.27523e+06	189070	591441	568032	622146		855038	919376	566866		1.65148e+06	653900	1.11376e+06	465794	714385	1.02359e+06	629464	7.84272e+06	418855	345183	577145	825632
A0A5C2G8E1	IGH + IGL c325_heavy_IGHV3-64_IGHD3-10_IGHJ6 (Fragment)		A0A5C2G8E1	A0A5C2G8E1		IGH + IGL c325_heavy_IGHV3-64_IGHD3-10_IGHJ6 (Fragment)	A0A5C2G8E1_HUMAN	7	901531	897682	4.0233e+06	1.3511e+06	1.16554e+06	8607065	5172353	1.27117e+06	4443330	941713	3052245	782250	3.99971e+06	3.72564e+06	1.31293e+06	2.5606e+06	1.88045e+06	1.42135e+06	7.53792e+06	22514372	8529773	926674	5587259	9241157	794515	7205098	3.13372e+06	9713410	15048425	9245718	4.8996e+06	7.59611e+06	1.76404e+06	3963401	1.62339e+06	1.8419e+06	5.69446e+06	3.73128e+06	2.5472e+06	3.35273e+06	7166185
A0A5C2G8M2	IGL c4057_light_IGKV2D-28_IGKJ4 (Fragment)		A0A5C2G8M2	A0A5C2G8M2		IGL c4057_light_IGKV2D-28_IGKJ4 (Fragment)	A0A5C2G8M2_HUMAN	5	662202	287669	3.21941e+06	2.1163e+06		1.10803e+06	4.72737e+06		1.86375e+06		1.78386e+06	901276	1.77435e+06	1.14239e+06		130225	1095662	1.54902e+06		2147754	1.70658e+06	1.3975e+06	325133	2156750		2.15712e+06	728593	788628	1.3269e+06	1.99499e+06	1.54548e+06	2.14839e+06	973876	1.14861e+06	1.20984e+06	400735	1884698	2.1886e+06	1.84049e+06	2.31919e+06	1.00187e+06
A0A5C2G8R7	IGL c430_light_IGKV4-1_IGKJ1 (Fragment)		A0A5C2G8R7	A0A5C2G8R7		IGL c430_light_IGKV4-1_IGKJ1 (Fragment)	A0A5C2G8R7_HUMAN	2	1.32505e+06	1.53709e+06	178003	120019		2.20186e+06		1.19142e+06	1338993	1.45776e+06	838646	1.33591e+06	920078	3.4038e+06		888977		874629	1.25746e+06	1.911e+06	942636	1881000	1637038	1.80189e+06	1.26708e+06	1.38677e+06	1.11909e+06	1.42674e+06	1.02287e+06	807753	1.31052e+06	1.7074e+06	2102595	1.17769e+06	1.6678e+06	1.44285e+06	1.79041e+06	884198	81663.8	738496	2.70136e+06
A0A5C2G8R9	IGL c205_light_IGKV4-1_IGKJ1 (Fragment)		A0A5C2G8R9	A0A5C2G8R9		IGL c205_light_IGKV4-1_IGKJ1 (Fragment)	A0A5C2G8R9_HUMAN	3	289288	240877	544759	172439		372559	267677	172727	663870		316664	414629	563928	536529	497526	427913	236151		233180	173818	259747	352514	381863	401367	327929	1.09404e+06	370895	385397	589741	201844	388514	192638	328089	277672	546700	504381	244965	471248	311568	313649	405417
A0A5C2G8S3	IGH + IGL c73_heavy_IGHV4-39_IGHD6-19_IGHJ3 (Fragment)		A0A5C2G8S3;A0A5C2GIN8	A0A5C2G8S3;A0A5C2GIN8		IGH + IGL c73_heavy_IGHV4-39_IGHD6-19_IGHJ3 (Fragment);IGH + IGL c565_heavy_IGHV4-59_IGHD6-19_IGHJ2 (Fragment)	A0A5C2G8S3_HUMAN;A0A5C2GIN8_HUMAN	1	2.49624e+06	3.54096e+06	1479744	580824	2.46857e+06	3.43817e+06	26714584	595549	24939024	3.76013e+06	11313197	1.61803e+06	8.01125e+06	1.95444e+06	2.67593e+06	1.99092e+06	2073501	2.01346e+06	1.0566e+06	1.45818e+06	7355398	747028	1.77207e+06	3.62881e+06	17870226	1.51445e+06	6.21261e+06	628958	1.96092e+06	2.3686e+06	4.94128e+06	1330365	14389832	9925498	1756697	9027842	1.5013e+06	7896918	4655352	7.98752e+06	304981
A0A5C2G8S9	IGH + IGL c230_heavy_IGHV3-33_IGHD3-10_IGHJ1 (Fragment)		A0A5C2G8S9	A0A5C2G8S9		IGH + IGL c230_heavy_IGHV3-33_IGHD3-10_IGHJ1 (Fragment)	A0A5C2G8S9_HUMAN	2	672766	637166	2.46951e+06	1.51643e+06	852170	872685	763259	2145285	968028	704618	1.9979e+06	251121	2.39443e+06	1.32372e+06	664963	380076	1.28479e+06	1.69041e+06	1.5039e+06	846434	1.18679e+06	739543	1.40515e+06	261363	437603	711099	606698	971684	1.23038e+06	1.04832e+06	1.08461e+06	568778	1606081	961300	1086434	1.33936e+06	1.80361e+06	3.0808e+06	1.29164e+06	1.3054e+06	1.04832e+06
A0A5C2G8T5	IGL c225_light_IGKV3-15_IGKJ4 (Fragment)		A0A5C2G8T5	A0A5C2G8T5		IGL c225_light_IGKV3-15_IGKJ4 (Fragment)	A0A5C2G8T5_HUMAN	1			785704	935443		920080	516795	253092	425488		1.87569e+06	619348	1.38722e+06	793852		693283			453828	845673	3738578	906372	494726	867249	750246	762365	960339	801069		573799	925465	391376	718451	1.054e+06	1.67374e+06	1.31342e+06	810883				891243
A0A5C2G8Y0	IGL c500_light_IGKV2D-29_IGKJ1 (Fragment)		A0A5C2G8Y0	A0A5C2G8Y0		IGL c500_light_IGKV2D-29_IGKJ1 (Fragment)	A0A5C2G8Y0_HUMAN	8	1.0406e+06	435052	1.47821e+06	185664	363953	1.45197e+06	743360		806982	847742	655303	439828	998610	486722	572747	422694	714467	222962		2.10177e+06	1.07734e+06	1.00911e+06	1.07015e+06	785967	454680	1.47874e+06	610496	557408	1.78647e+06	586681	835203	520112	995051	285183	670509	939000	599080	1.45016e+06	915726	1.47903e+06	452942
A0A5C2G8Y2	IGL c4167_light_IGKV3-20_IGKJ5 (Fragment)		A0A5C2G8Y2	A0A5C2G8Y2		IGL c4167_light_IGKV3-20_IGKJ5 (Fragment)	A0A5C2G8Y2_HUMAN	1	1.40816e+06	1291714	333248		500721	1.21429e+06	703765	982965	397614	957310	20700438	387366	5.90237e+06	268779		295260			129782	485945	4.33568e+06	944630	375245	397465		269845		301731	608268		1.87794e+06	218332		1.42517e+06	1.10316e+06	449175		3.67665e+06	1.72229e+06	2.98672e+06	265330
A0A5C2G8Y9	IGH + IGL c300_heavy_IGHV3-15_IGHD3-10_IGHJ4 (Fragment)		A0A5C2G8Y9	A0A5C2G8Y9		IGH + IGL c300_heavy_IGHV3-15_IGHD3-10_IGHJ4 (Fragment)	A0A5C2G8Y9_HUMAN	1	1.84721e+06	6.53901e+06	521969		1.12071e+06	2.16809e+06	483426	1.32516e+06	276859	340564	698117	3.65974e+06	1.22983e+06	2.4982e+06	1.12012e+06	821446	682180	968146	783255	2.18699e+06	849189	744287	966950	346028		514345		468657	1.19517e+06	318596	1.28423e+06	444680		1.09808e+06	775373	1.0909e+06	456687	186225	1.57677e+06	258978	1.02389e+06
A0A5C2G8Z6	IGL c4177_light_IGKV1D-13_IGKJ4 (Fragment)		A0A5C2G8Z6	A0A5C2G8Z6		IGL c4177_light_IGKV1D-13_IGKJ4 (Fragment)	A0A5C2G8Z6_HUMAN	3	341509	158269	139002			296515		262460	216225	254502		156726	290382	85455.1		119127	136886			363649		181761		776302	151043	461324	174120	287993	586892	112950	264433		168176	97592.1	141497	126760	456872	433978	104793
A0A5C2G919	IGL c540_light_IGKV1-5_IGKJ1 (Fragment)		A0A5C2G919	A0A5C2G919		IGL c540_light_IGKV1-5_IGKJ1 (Fragment)	A0A5C2G919_HUMAN	1	542674	461281	381051	770297	200774	195009	668108	172818	308872	297248	424598	789346	1.08504e+06	173277	170853	713047	272508	151551	421338	399676	663249	612127	459074	339743	445723	547700	393226	376815	462640	340655	441344	262712	360194	761531	381311	427572	339561	769147	76075.3	243569	248809
A0A5C2G922	IGH c434_heavy__IGHV3-49_IGHD2-21_IGHJ4 (Fragment)		A0A5C2G922	A0A5C2G922		IGH c434_heavy__IGHV3-49_IGHD2-21_IGHJ4 (Fragment)	A0A5C2G922_HUMAN	2	7.1673e+06	3043585	3066309	1.03313e+06		5.38801e+06	3.70923e+06	5.90396e+06	2864039	10461414	3834018	7.38495e+06		6040774	8.29557e+06	1.62312e+06	3.57075e+06	4.08999e+06	1.4835e+06	7644031	3.07234e+06	2.67122e+06	330164	1.96205e+06	5306577	3.75016e+06		3.20142e+06	6.02741e+06	3841423	4.32468e+06	898567	3.09266e+06	4357032	5185378	3.41659e+06	4.00728e+06	707772	2.97273e+06	3.21473e+06	797853
A0A5C2G929	IGL c4207_light_IGKV1-5_IGKJ3 (Fragment)		A0A5C2G929	A0A5C2G929		IGL c4207_light_IGKV1-5_IGKJ3 (Fragment)	A0A5C2G929_HUMAN	4	264840	497165	584368		225081	388187	822298	286915	331553	473633	377740	1.915e+06	888957	369465		360804	140905	207871		371930	338656	837482	285778	365510	307384	372921	212005	254147	276751	333126	447795	327230		353871	546579	447522	377108	320043	385000	234936
A0A5C2G934	IGL c4155_light_IGKV3-15_IGKJ2 (Fragment)		A0A5C2G934	A0A5C2G934		IGL c4155_light_IGKV3-15_IGKJ2 (Fragment)	A0A5C2G934_HUMAN	1	800337	520558	175298	446664	136908	539052	194610	350522	100751	439445	375068	651070	162211	389773	209595	84759	178597	513877	43589.5	629523	498020	641072	114249	600152	513801	1.12547e+06	621282	1.36438e+06	87755.4	708001	440546	595428	130460	276926	407917	79355.4	83660.6	75012.9	390001	351332	334757
A0A5C2G943	IGL c560_light_IGKV1-5_IGKJ3 (Fragment)		A0A5C2G943	A0A5C2G943		IGL c560_light_IGKV1-5_IGKJ3 (Fragment)	A0A5C2G943_HUMAN	2	27560646	30713396	21224928	21956244	20994100	29821332	35897932	26404670	26895740	23882574	33840536	29295706	43611532	29109056	13508128	24656618	18508562	16549012	16579280	20743228	35643500	31197896	23710682	34375772	23086976	24586768	23606038	20088192	24339820	25806570	2.59398e+07	11141253	22871512	23861166	23180790	32866934	21387944	56506136	32263990	30188854	19766672
A0A5C2G946	IGL c335_light_IGKV1D-39_IGKJ4 (Fragment)		A0A5C2G946	A0A5C2G946		IGL c335_light_IGKV1D-39_IGKJ4 (Fragment)	A0A5C2G946_HUMAN	1	547120	876718				1.41212e+06		495235	785969	484323	857705	620383	687534	393527		632480			390553		681199	750902		560744	665769	3.01701e+06	368957	488119	247905	195969	721916	374606	576316	312942		543754	463743	81363		462597
A0A5C2G949	IGH + IGL c360_heavy_IGHV3-48_IGHD3-22_IGHJ6 (Fragment)		A0A5C2G949	A0A5C2G949		IGH + IGL c360_heavy_IGHV3-48_IGHD3-22_IGHJ6 (Fragment)	A0A5C2G949_HUMAN	2				438937						609923	361802	337248	669389	284443		277970	301982		291387		371888	255046	222328	428898	245286	194201	279478	212854	303771	240589	333022	474992	317343	516400	402503	289480	388215	620898	489310	529689	698107
A0A5C2G971	IGL c590_light_IGKV1-5_IGKJ4 (Fragment)		A0A5C2G971	A0A5C2G971		IGL c590_light_IGKV1-5_IGKJ4 (Fragment)	A0A5C2G971_HUMAN	1	1.23636e+06	1.16576e+06	599883			1.68298e+06	401810	945882	477476		493404	674815	291400	512738		432634		787580	514013		426423	922252	829730	1.03291e+06	736706	1.70364e+06	777859	426293	1.25279e+06	1.35866e+06	820167		193623	480177	377251	341059	1.05744e+06	305525	524674	332645	1.09718e+06
A0A5C2G978	IGH + IGL c390_heavy_IGHV1-8_IGHD2-2_IGHJ5 (Fragment)		A0A5C2G978	A0A5C2G978		IGH + IGL c390_heavy_IGHV1-8_IGHD2-2_IGHJ5 (Fragment)	A0A5C2G978_HUMAN	3	240966	411541	574165	667698	157765	146565	603569	101567	600805	553619	1029563	682705	906665	407605	185083	347430	518684	270624	273654	335060	539286	270286	229800	304691	229364	181391	278013	323335	212682	305402	396319	249690	633250	305039	416814	737211	35497	490875	561139	315393	489826
A0A5C2G989	IGH + IGL c253_heavy_IGHV3-48_IGHD3-22_IGHJ4 (Fragment)		A0A5C2G989	A0A5C2G989		IGH + IGL c253_heavy_IGHV3-48_IGHD3-22_IGHJ4 (Fragment)	A0A5C2G989_HUMAN	1	24865744	566858	1711428	710468	18792730	2.04122e+06	40609548	1.24135e+06	1.63666e+06	1.21493e+06	2.20685e+06	1.99122e+06	7.97842e+06	2.83861e+06	1.5798e+06	1.66174e+06	2.57371e+06	1405708	1.49436e+06	1.26111e+06	2.09944e+06	1.9377e+06	1.10678e+06	1.76076e+06	4832249	930700	2206661	60371204	3.92687e+06	1.96829e+06	6.65077e+06	1.45666e+06	3.37293e+06	3.105e+06	1.20135e+06	3.33244e+06	2.64582e+06	2831895	1.37826e+06	2447476	49978480
A0A5C2G9D0	IGH + IGL c374_heavy_IGHV3-15_IGHD3-3_IGHJ3 (Fragment)		A0A5C2G9D0	A0A5C2G9D0		IGH + IGL c374_heavy_IGHV3-15_IGHD3-3_IGHJ3 (Fragment)	A0A5C2G9D0_HUMAN	2	2.09223e+06	36328448	79715144	22303938		99205248	75270576	39319420	5551480		46499820	108314672	56099280	82814936	24170376	38699524	40675648	37648580	40187300	58018256	7.7143e+06	543741	66261452	30223898	76764232	48558304	54807384	259220	62260444	53345612	4.62019e+07	48144012	34597468	4.63881e+06	32293538	8777687	86598760	74628560	662738	82420128	30555056
A0A5C2G9H4	IGH + IGL c434_heavy_IGHV4-39_IGHD3-22_IGHJ4 (Fragment)		A0A5C2G9H4	A0A5C2G9H4		IGH + IGL c434_heavy_IGHV4-39_IGHD3-22_IGHJ4 (Fragment)	A0A5C2G9H4_HUMAN	1	175531	147316	489676	164984	265696	143123	8609114		418834	2.97428e+06	357299	193471	268514	353497	2.32807e+06	4391692	201120		3.84469e+06	1809035	262102	110598	115650	2.164e+06	169328	2.52086e+06	251084	128014	3806070	236888	1.31788e+06	169021	122455	99543	166737	210462	330052	206739	113187	189991	3.16628e+06
A0A5C2G9I5	IGL c516_light_IGKV1D-39_IGKJ4 (Fragment)		A0A5C2G9I5	A0A5C2G9I5		IGL c516_light_IGKV1D-39_IGKJ4 (Fragment)	A0A5C2G9I5_HUMAN	2			167619	395870			413478		259545			361249	368464	641590		346119					219557	539838		395689	417297		596725	339444	78736.8	105980	352950		318870		195796	221093	519577	285262	303361	175844
A0A5C2G9I6	IGL c442_light_IGKV1D-39_IGKJ1 (Fragment)		A0A5C2G9I6	A0A5C2G9I6		IGL c442_light_IGKV1D-39_IGKJ1 (Fragment)	A0A5C2G9I6_HUMAN	2	843933	889333	2.03765e+06	509640	2.14781e+06	999071	1.48884e+06	4026504	976775	812883	1.29203e+06	1.50663e+06	1.36839e+06	1.20611e+06	2.74362e+06	1.6177e+06	926999	2.82779e+06	1.21124e+06	896278	1306032	1364261	1.04484e+06	766118	639979	566732	1.13248e+06	1.19142e+06	1.15263e+06	770946	1.34216e+06	744651	916336	914220	1.10355e+06	1018086	689214	1.35975e+06	759264	1.18179e+06	1274821
A0A5C2G9L0	IGH + IGL c484_heavy_IGHV1-2_IGHD4-17_IGHJ6 (Fragment)		A0A5C2G9L0	A0A5C2G9L0		IGH + IGL c484_heavy_IGHV1-2_IGHD4-17_IGHJ6 (Fragment)	A0A5C2G9L0_HUMAN	4	847766	1.03229e+06	1077988	955300	454625	850602	917609	722742	616362		497463	1.01863e+06	1.22494e+06	1.15138e+06	413274	840559	674410	773995	767744	955314	11097515	776816	993723	575963	590550	912271	1997503	615246	640487	1081089	1.20945e+06	1.12587e+06	266001	1.09062e+06	397776	309355	856543	702633	541772	719999	1.04305e+06
A0A5C2G9L4	IGH + IGL c494_heavy_IGHV3-9_IGHD4-11_IGHJ3 (Fragment)		A0A5C2G9L4	A0A5C2G9L4		IGH + IGL c494_heavy_IGHV3-9_IGHD4-11_IGHJ3 (Fragment)	A0A5C2G9L4_HUMAN	5	766137	1.29434e+06	1.17646e+06	621700	1.01447e+06	1.04029e+06	1.55835e+06	679052	748145	884285	1161444	1.23578e+06	742830	2180075	15217547	1.39314e+06	1.73174e+06	1.33151e+06	896566	2.01617e+06	799162	1.07095e+06	1.95286e+06	1.38536e+06	1.16957e+06	861541	971283	603950	1.35863e+06	1.27526e+06	1.63795e+06	546256	918466	1.11442e+06	413248	957485	727787	932101	870164	750749	751693
A0A5C2G9N6	IGL c3153_light_IGKV3-20_IGKJ1 (Fragment)		A0A5C2G9N6	A0A5C2G9N6		IGL c3153_light_IGKV3-20_IGKJ1 (Fragment)	A0A5C2G9N6_HUMAN	2		421286			258462	277368	597829	295409	697421	368285	474389	435455	432953	607986	317395	623754	270810	496953	457328	414580	124428	275070	574044		333936	338518	434070	576950		319875	416982	516356			429765	438493	399685	289605	239905	395407	514157
A0A5C2G9Q2	IGL c555_light_IGKV3-11_IGKJ4 (Fragment)		A0A5C2G9Q2	A0A5C2G9Q2		IGL c555_light_IGKV3-11_IGKJ4 (Fragment)	A0A5C2G9Q2_HUMAN	7	760278	1.00236e+06	1751422	1191251	865586	1.55093e+06	988369	1.02188e+06	1.15922e+06	893181	1.46908e+06	609751	1.86386e+06	1.0428e+06		1.2694e+06	722377	1.29929e+06	1.01806e+06	1.12987e+06	3.03265e+06	568452	684628	1.79508e+06	1477313	638474	1.32256e+06	664475	1.00263e+06	2.18048e+06	1.20606e+06	431519	1.58299e+06	1.23424e+06	1.26193e+06	3644074	991740	1.57054e+06	1.62507e+06	1.09359e+06	549726
A0A5C2G9Q4	IGL c112_light_IGKV2-28_IGKJ1 (Fragment)		A0A5C2G9Q4	A0A5C2G9Q4		IGL c112_light_IGKV2-28_IGKJ1 (Fragment)	A0A5C2G9Q4_HUMAN	2			108765			330825	144636		141900	103288		142621	209263	183305		196690	163257			172705	62982.9			81625.9		167401	178312	186773	150171	147688	159567	170391		126293	97509		164919	150615	87122.9
A0A5C2G9R2	IGH + IGL c453_heavy_IGHV1-24_IGHD3-3_IGHJ6 (Fragment)		A0A5C2G9R2	A0A5C2G9R2		IGH + IGL c453_heavy_IGHV1-24_IGHD3-3_IGHJ6 (Fragment)	A0A5C2G9R2_HUMAN	2	286328	825525	542717	211509	588599	554840	658978	860326	635907	459393	429436	846730	341781	397200	539748	507320	366517	579863	546156	477469	748974	277732	217833	772732	296547		815591	440752	564543	456657	525783	38363	622841	210183	582701	440743	405042	436826	464712	636342	880705
A0A5C2G9R7	IGH + IGL c554_heavy_IGHV3-53_IGHD6-13_IGHJ5 (Fragment)		A0A5C2G9R7	A0A5C2G9R7		IGH + IGL c554_heavy_IGHV3-53_IGHD6-13_IGHJ5 (Fragment)	A0A5C2G9R7_HUMAN	2	3.93086e+06		2.47491e+06	2.43011e+06		5849306	4495965	1.00606e+06	1.60637e+06	270549	143599		2.52586e+06			4.35708e+06	1.6338e+06			2194098	5.70396e+06	289396	1.0223e+06			254623		4.46451e+06	2.74202e+06		2.49449e+06	2.95838e+06	2232890	1.9044e+06	2.36664e+06	4.06164e+06	3.97777e+06	3.6606e+06	2793979	4.18985e+06	976040
A0A5C2G9T1	IGL c142_light_IGKV1-6_IGKJ4 (Fragment)		A0A5C2G9T1	A0A5C2G9T1		IGL c142_light_IGKV1-6_IGKJ4 (Fragment)	A0A5C2G9T1_HUMAN	1	708658			491188			1.68422e+06				721329	671786	668074	1.23397e+06		1.29774e+06			421459	642589	609995	1.37025e+06	358298	1.04187e+06	1.20629e+06		426944	493998		588333	813166		1.05091e+06	477138	1.13416e+06	1.10167e+06		281999	1.0454e+06	752126	1325948
A0A5C2G9T7	IGH c33_heavy__IGHV3-33_IGHD3-10_IGHJ4 (Fragment)		A0A5C2G9T7	A0A5C2G9T7		IGH c33_heavy__IGHV3-33_IGHD3-10_IGHJ4 (Fragment)	A0A5C2G9T7_HUMAN	2	1.88053e+06	3.42432e+06	6069508	1.47535e+06	1.16374e+06	242803	4.90207e+06	2.09294e+06	3.10158e+06	1.04478e+06	692195	2759002	3212987	4.38436e+06	2915806	3.90169e+06	1.60272e+06	337237	1.2131e+06	2.56183e+06	3961443	2.16286e+06	1.58768e+06	1380910	1.2494e+06	3.26262e+06	2.23759e+06	3.08881e+06	2.77571e+06	1.11369e+06	2.39331e+06	345027	1897394	1.61115e+06	2.04733e+06	1.67124e+06	1.34943e+06	455002	786143	3.89859e+06	2.66863e+06
A0A5C2G9U7	IGH + IGL c610_heavy_IGHV3-23_IGHD6-6_IGHJ5 (Fragment)		A0A5C2G9U7	A0A5C2G9U7		IGH + IGL c610_heavy_IGHV3-23_IGHD6-6_IGHJ5 (Fragment)	A0A5C2G9U7_HUMAN	4	520524		315498	265051		657234	195391	1.17677e+06	192362	129509	269141	250406	403000	237753		160946	264238	331835	565536	155610	422047	327726	176102	73498.7	351261		303882	315346	140646		328053	175940	210283	454418	395838	476722	102568	593656	616295	974415	275064
A0A5C2G9X8	IGH c73_heavy__IGHV3-49_IGHD3-9_IGHJ4 (Fragment)		A0A5C2G9X8	A0A5C2G9X8		IGH c73_heavy__IGHV3-49_IGHD3-9_IGHJ4 (Fragment)	A0A5C2G9X8_HUMAN	1		541151	491415				212628		838455	217339	560718	308369	776323	369069		337364	299556	476824		420437		780694	641507		451147	198870	687042	188544	169732	444320	448167		584596		223373	576908	539135				150820
A0A5C2G9Z5	IGH c85_heavy__IGHV3-9_IGHD1-1_IGHJ6 (Fragment)		A0A5C2G9Z5	A0A5C2G9Z5		IGH c85_heavy__IGHV3-9_IGHD1-1_IGHJ6 (Fragment)	A0A5C2G9Z5_HUMAN	2	2.08605e+06	1.62012e+06	2.30677e+06		1.06089e+06	1.18904e+06	1.91443e+06	183794	1.9545e+06	652942	218231	4176840	1.09626e+06	4802704	1.63759e+06	2.3587e+06	5.60089e+06	2.56233e+06		1.41879e+06	2.26489e+06	2.7505e+06	2172372	403531	1.87192e+06	1.74953e+06	1.48499e+06	238771	741117	2266855	1.88519e+06	1.12949e+06	1656200	207009		1.70304e+06	2267513	5.17127e+06	3.07472e+06	1.61351e+06	2.72591e+06
A0A5C2G9Z6	IGH + IGL c38_light_IGLV1-51_IGLJ3 (Fragment)		A0A5C2G9Z6	A0A5C2G9Z6		IGH + IGL c38_light_IGLV1-51_IGLJ3 (Fragment)	A0A5C2G9Z6_HUMAN	6	17146430	1.25803e+06	1.50915e+06	200779	4.75565e+06	52018	750971	2233829	1.64678e+06	4657064	1059423	1.65819e+06	1.00918e+06	1.21997e+06	3.73909e+06	1.33738e+06	1.0021e+06	5668954	1.6748e+06	19049720	975008	2630009	4.25214e+06	1.5725e+06	31982.1	3.76094e+06	434828	502027	2.56951e+06	4.14148e+06	3.08333e+06	2.16589e+06	1397424	642594	909524	183652	13727432	721192	616093	483839	3629333
A0A5C2GA04	IGH + IGL c22_light_IGLV3-25_IGLJ1 (Fragment)		A0A5C2GA04	A0A5C2GA04		IGH + IGL c22_light_IGLV3-25_IGLJ1 (Fragment)	A0A5C2GA04_HUMAN	9	4.46681e+06	6.11552e+06	2.26511e+06	2.54468e+06	3355961	3974587	3.0755e+06	4.64086e+06	2424345	3795994	1.94412e+06	4548489	5717868	2982276	2.18288e+06	2782528	4.83778e+06	4.13047e+06	3425335	4937567	4.67614e+06	5.8374e+06	2.75704e+06	5.18799e+06	3.63648e+06	5.33389e+06	5338833	3.73999e+06	5566260	4910489	4.03777e+06	2.28973e+06	3.03882e+06	1.851e+06	4142570	2.77731e+06	4.667e+06	4.19047e+06	2.4373e+06	3605198	4029333
A0A5C2GA30	IGH + IGL c136_heavy_IGHV3-15_IGHD4-17_IGHJ1 (Fragment)		A0A5C2GA30	A0A5C2GA30		IGH + IGL c136_heavy_IGHV3-15_IGHD4-17_IGHJ1 (Fragment)	A0A5C2GA30_HUMAN	2	88770560		3.30476e+06	3441810	855380	96746112	1.88595e+06		2.2337e+06	10088677	4.74987e+06	1943552	1.66642e+06	907203	511722	3439537	1980244	927934	1.95826e+06	931292	1.13445e+06	5734021	1.69221e+06	769913	3.00772e+06	2967282	1.46816e+06	1.78931e+06	1.04665e+06	1.32539e+06	8.83136e+06	2.47244e+06	1.3657e+06	3.97301e+06	4558736	5.34017e+06	1.74147e+06	1.33111e+06	5947640	4646386	1.43904e+06
A0A5C2GA35	IGH + IGL c17_light_IGKV2-28_IGKJ2 (Fragment)		A0A5C2GA35	A0A5C2GA35		IGH + IGL c17_light_IGKV2-28_IGKJ2 (Fragment)	A0A5C2GA35_HUMAN	2	1.8734e+06		2.49014e+06	2.34409e+06	3.00926e+06				2.32492e+06		2.29181e+06	5.27627e+06	4.41363e+06	674367	2.91986e+06	3442865	279242	3.60804e+06	2256861	4.4099e+06	399342	428943	2.83406e+06	3.23332e+06	3.41081e+06		3.84053e+06	431017	4633939	3.77833e+06	2.69187e+06	1.90118e+06	2.72532e+06	2.60767e+06	886549	2.95847e+06		2.28775e+06		211907
A0A5C2GA56	IGH c145_heavy__IGHV3-20_IGHD3-10_IGHJ4 (Fragment)		A0A5C2GA56	A0A5C2GA56		IGH c145_heavy__IGHV3-20_IGHD3-10_IGHJ4 (Fragment)	A0A5C2GA56_HUMAN	7	1474471	536501	2.91676e+06	467388	843431	1.24602e+06	779462	1156567	6.32506e+06	1.23364e+06	862818	735445	1.83081e+06	2217712	1.03853e+06	569367	705308	1.31435e+06	1.49869e+06	1.57013e+06	1.88479e+06	963104	1.58741e+06	276926	2.04724e+06	803258	1.03505e+06	1.4731e+06	1.76396e+06	662805	1.394e+06	742426	3.79279e+06	2.03691e+06	1133217	1.07239e+06	1766131	1.59487e+06	3.16124e+06	3.21045e+06	1.27283e+06
A0A5C2GA59	IGH + IGL c1_heavy_IGHV3-48_IGHD3-10_IGHJ4 (Fragment)		A0A5C2GA59;A0A5C2GAV5	A0A5C2GA59;A0A5C2GAV5		IGH + IGL c1_heavy_IGHV3-48_IGHD3-10_IGHJ4 (Fragment);IGH + IGL c222_heavy_IGHV3-48_IGHD3-10_IGHJ4 (Fragment)	A0A5C2GA59_HUMAN;A0A5C2GAV5_HUMAN	1			315721	167581		500006	452407		270256	492372	458708	407611	569903			186154	856154		752299	995559	465206	639521	483354		172256		541074	308652	373029		470391	274450	577798	643555	259164	581298	688993	476628	646973	743053
A0A5C2GA73	IGH + IGL c86_light_IGKV3-11_IGKJ4 (Fragment)		A0A5C2GA73	A0A5C2GA73		IGH + IGL c86_light_IGKV3-11_IGKJ4 (Fragment)	A0A5C2GA73_HUMAN	3	268133	211862	547724	187105	303908	353960	331333	445232	381147	231247	189008	185518	268464	404571		90513.5	609227		368154		350376	380190		295085	304208		263090	524526	395830	467224	334305	284673		296538		333542	510550	256311	214576	180551	190615
A0A5C2GA81	IGH + IGL c31_heavy_IGHV2-5_IGHD7-27_IGHJ4 (Fragment)		A0A5C2GA81	A0A5C2GA81		IGH + IGL c31_heavy_IGHV2-5_IGHD7-27_IGHJ4 (Fragment)	A0A5C2GA81_HUMAN	2			203496	140324			421444		612201		175852	1.10388e+06		354745		635025	944923		513472	501253			440611		204885	271422		508722	276497	202247	441823	411924	126906	396299	138953	251092	358555	775499	359864	342260	356089
A0A5C2GA91	IGL c3373_light_IGKV4-1_IGKJ1 (Fragment)		A0A5C2GA91	A0A5C2GA91		IGL c3373_light_IGKV4-1_IGKJ1 (Fragment)	A0A5C2GA91_HUMAN	4	1.06109e+06	170374	278496	258814	304066	1.08492e+06	195652	113176	393718	153804	634653	297177	288938	269141		356380	103131	93796.4	119373	549155	81343.8	333434	343707	336451	199385	772077	244341	181585	185969	364784	336860	93512	545903	86866.2	332811	452701	626872	157054	73031.6	65145.7	527747
A0A5C2GAA5	IGL c332_light_IGLV1-51_IGLJ1 (Fragment)		A0A5C2GAA5	A0A5C2GAA5		IGL c332_light_IGLV1-51_IGLJ1 (Fragment)	A0A5C2GAA5_HUMAN	1	643441	567817	1.01776e+06	516524	2.86211e+06	553481	1.10403e+06	2.41646e+06	808140	649466	9972323	1.64183e+06	590971	859515	766321	302079	656408		563291	627852	464740	539252	232179	414728	310846	293107	789825	491648	224462		1.10288e+06	544714	3.109e+06	2.19691e+06	427786	573849	555605	568101	589797	480540	543155
A0A5C2GAB7	IGH + IGL c62_heavy_IGHV3-7_IGHD3-22_IGHJ5 (Fragment)		A0A5C2GAB7	A0A5C2GAB7		IGH + IGL c62_heavy_IGHV3-7_IGHD3-22_IGHJ5 (Fragment)	A0A5C2GAB7_HUMAN	6	675609	614609	1403099	708728	502099	872961	678034	814198	555341	627361	670714	872004	954072	850589	1518158	856519	766206	756172	857774	1.24853e+06	598397	973177	831259	687225	1.43631e+06	485228	1.11304e+06	1.10068e+06	683757	540382	841741	498264	852775	1081991	882861	612304	987099	1.0499e+06	713569	1.17808e+06	779498
A0A5C2GAC5	IGH + IGL c72_heavy_IGHV3-23_IGHD5-24_IGHJ5 (Fragment)		A0A5C2GAC5	A0A5C2GAC5		IGH + IGL c72_heavy_IGHV3-23_IGHD5-24_IGHJ5 (Fragment)	A0A5C2GAC5_HUMAN	1			162454	603379	319820	146918	15441.6	1.2135e+06	111281	895018		70191.7	154942	59438.8	133753	81854.9	322004	125710	446527	136322	48370	110612	448389	37438.9	83608.1	201044	287151	1.72283e+06	184071	276492	311058	103542	190457	95772.1	117073	485987	196825	130319	380429	60011.6	211972
A0A5C2GAD1	IGH + IGL c186_heavy_IGHV3-23_IGHD2-21_IGHJ4 (Fragment)		A0A5C2GAD1	A0A5C2GAD1		IGH + IGL c186_heavy_IGHV3-23_IGHD2-21_IGHJ4 (Fragment)	A0A5C2GAD1_HUMAN	1		202401		192529	145470	107659		78641.4	254762	113856	178474	195484	305457	234746	105354	240173	302019	136228		166714	633367	246274		205402	268612		251353	188536	216001	117391	211954	109160	173724	130920	184153	170914	211686	226361	232848	561898	180125
A0A5C2GAE5	IGL c382_light_IGLV3-10_IGLJ3 (Fragment)		A0A5C2GAE5	A0A5C2GAE5		IGL c382_light_IGLV3-10_IGLJ3 (Fragment)	A0A5C2GAE5_HUMAN	4	1.5964e+06				2.68426e+06	1.85691e+06		2.63778e+06			1.74112e+06	993263	197686		1.11557e+06	56483.8	2.46914e+06	1.70041e+06	1.28733e+06	2.85657e+06	1.24963e+06	869753		2.87266e+06	74796.4	2.83652e+06	1.35258e+06	1.23313e+06	2286121		1.61753e+06	30419.8	1.78819e+06	166588		2.03004e+06	463287	2383867	1.04852e+06	1537771	77574.6
A0A5C2GAF0	IGH + IGL c182_light_IGKV3-11_IGKJ5 (Fragment)		A0A5C2GAF0;A0A5C2GDE3;A0A5C2GER0	A0A5C2GAF0;A0A5C2GDE3;A0A5C2GER0		IGH + IGL c182_light_IGKV3-11_IGKJ5 (Fragment);IGH + IGL c603_light_IGKV3-11_IGKJ5 (Fragment);IGH + IGL c620_light_IGKV3-11_IGKJ5 (Fragment)	A0A5C2GAF0_HUMAN;A0A5C2GDE3_HUMAN;A0A5C2GER0_HUMAN	1	33479460	29979568	32719088	867431	19464812	496688	25498926	26282554	26427832	5.98626e+06	13640381	41601116	1.83374e+06	29789762	27823756	21575108	9892344	29260494	20501528	33144558	16241758	1.07132e+06		34297036	679818	1230067	385781	889806	27947840	33269258	1.88372e+07	24354460	8921025	9336548	9347954	7116243	1.32763e+06	13088820	11199622	6531110	949189
A0A5C2GAH2	IGL c3403_light_IGKV2D-29_IGKJ3 (Fragment)		A0A5C2GAH2	A0A5C2GAH2		IGL c3403_light_IGKV2D-29_IGKJ3 (Fragment)	A0A5C2GAH2_HUMAN	2	278580	374797			480414	260607	243183	113744	211554	188180	87651	139945	549252	156644	206617	227139		331866		471924			159318			365980		255711	231177	169345	262077	127988		61517.2	141305		354913		485616	56247.2	172143
A0A5C2GAI0	IGH + IGL c105_light_IGKV1D-13_IGKJ1 (Fragment)		A0A5C2GAI0	A0A5C2GAI0		IGH + IGL c105_light_IGKV1D-13_IGKJ1 (Fragment)	A0A5C2GAI0_HUMAN	2	197776	119312	505351	197647	181958	153588	324540	1.26122e+06	348512	246912	238730	241004	298326	475893	185513	447755	180534	215551	203342	164854	403393	385197	282588	255118	654802	354666	575192	285810	322589	439316	338233	392544	305509	240497	253057	322111	285682	140903	140175	179468	639379
A0A5C2GAI3	IGL c432_light_IGKV1-5_IGKJ1 (Fragment)		A0A5C2GAI3	A0A5C2GAI3		IGL c432_light_IGKV1-5_IGKJ1 (Fragment)	A0A5C2GAI3_HUMAN	1			1.03161e+06				805806	1343223	1251405	749670		597092	497354	388235		357216					776686	754761	596870	974007	316526	555880	361147	354989		776881	693853				376365		97423.5	445361	302825	822910	644697
A0A5C2GAK6	IGH c255_heavy__IGHV1-18_IGHD3-10_IGHJ3 (Fragment)		A0A5C2GAK6	A0A5C2GAK6		IGH c255_heavy__IGHV1-18_IGHD3-10_IGHJ3 (Fragment)	A0A5C2GAK6_HUMAN	2	197334	210566	241726	109132	154211	222211	297646	192657	189773	318639	397363	245821	385475	112114		113173	226131		144973	163942	88112.6	144343	176309	471261	467057	190720	151727	197606		91411	218572		102264	200038	306090	139110	184433	261374	252759	326329	157290
A0A5C2GAK7	IGL c462_light_IGKV3-15_IGKJ1 (Fragment)		A0A5C2GAK7	A0A5C2GAK7		IGL c462_light_IGKV3-15_IGKJ1 (Fragment)	A0A5C2GAK7_HUMAN	1	43447156	19616650	37427000	8696275	12726209	47863008	1066662	17521080	29957972	31524536	17861454	48413528	24710420	315613	18386372	724028	17689228	20148196	16373054	28125602	43789496	26127516	29301670	28012702	34077652	21429802	25667732	35807244	29044120	24532088	2.46795e+07	20641230	5.33709e+06	26786956	13723902	24729010	41363144	33506948	33837260	39648268	26647332
A0A5C2GAL0	IGH + IGL c112_heavy_IGHV3-23_IGHD5-24_IGHJ6 (Fragment)		A0A5C2GAL0	A0A5C2GAL0		IGH + IGL c112_heavy_IGHV3-23_IGHD5-24_IGHJ6 (Fragment)	A0A5C2GAL0_HUMAN	2	883937	1029181	1.22925e+06	982190	3537581	3434174	4593566	2.75124e+06	2.50384e+06	2.9576e+06	800005	807713	973514	971716	1.1539e+06	1183088	1.14167e+06	3.13289e+06	1.30044e+06	1.35832e+06	1.0093e+06	1333076	553413	1.37041e+06	898424	1.68348e+06	1482479	1.3254e+06	1.93561e+06	1.72948e+06	1.66823e+06	1.92259e+06	942669	715035	797501	721610	2462553	1.02005e+06	790067	636458	1.41911e+06
A0A5C2GAM2	IGH + IGL c256_light_IGKV1-5_IGKJ1 (Fragment)		A0A5C2GAM2	A0A5C2GAM2		IGH + IGL c256_light_IGKV1-5_IGKJ1 (Fragment)	A0A5C2GAM2_HUMAN	2	214282	712164	509604	664703	180910	984366	405695	723315	215341	198839	493404	429639		913546		771236	147377	116358	183860	1.20076e+06	236611	583621	222820	598016	742826	885528	813743	394097	842598	1.10324e+06	553161	166672	224397		899920	197610	1.24358e+06		516560	337571	724302
A0A5C2GAM8	IGL c482_light_IGKV3-20_IGKJ4 (Fragment)		A0A5C2GAM8	A0A5C2GAM8		IGL c482_light_IGKV3-20_IGKJ4 (Fragment)	A0A5C2GAM8_HUMAN	2	834529	322298	949302	522491		473997	1175823		908607	628190	868068	968176	403094	1.34513e+06		654219	193383		332579		290180	524131	582267	367002	384449	517666	546375	630700		660444	628463	388967			340045	320491	635845	610799	186131	248774	416033
A0A5C2GAN5	IGH c363_heavy__IGHV1-69_IGHD6-19_IGHJ6 (Fragment)		A0A5C2GAN5	A0A5C2GAN5		IGH c363_heavy__IGHV1-69_IGHD6-19_IGHJ6 (Fragment)	A0A5C2GAN5_HUMAN	2						2.25008e+06					431979	1.23927e+06	543092	377036		734814	291943		906284		337522		411245	440737	381059	655795	998408	523149	538214	835953	699799	405003		472788	582152					687297	548387
A0A5C2GAN6	IGH + IGL c142_heavy_IGHV3-48_IGHD4-11_IGHJ6 (Fragment)		A0A5C2GAN6	A0A5C2GAN6		IGH + IGL c142_heavy_IGHV3-48_IGHD4-11_IGHJ6 (Fragment)	A0A5C2GAN6_HUMAN	1	434622	305961	644584	591670	329834	556186	402666	187560	456738	157526	352941	531817	1.06404e+06	283497	422087	523068	284600	350290	289105	843539	685842	414364	636171	455195	353971	390695	634662	420835	480945	511175	466540	69246.7	335493	603654	419278	1.32668e+06	358798	851794	876478	194003	604350
A0A5C2GAN8	IGL c492_light_IGLV3-21_IGLJ1 (Fragment)		A0A5C2GAN8	A0A5C2GAN8		IGL c492_light_IGLV3-21_IGLJ1 (Fragment)	A0A5C2GAN8_HUMAN	4	186512		133297				93727.4	47825.2	225218	76626.9	153054	77355.8	75528.9	344074		578133		55570	227821	42906.7	519678	445473	273960	422107	181822	115496	1.22828e+06	194326	201487	335869	259840	75903.4	272913	111211	212838	110217	122219	255282	125278	408760	45677
A0A5C2GAP8	IGL c502_light_IGKV3-11_IGKJ3 (Fragment)		A0A5C2GAP8	A0A5C2GAP8		IGL c502_light_IGKV3-11_IGKJ3 (Fragment)	A0A5C2GAP8_HUMAN	2				239478			331911		354991		184701	240735	192014	461895	222948	296652					259316	258542	252888		310855		352590		539265	296960	299734		220127			168678	664014	223618	156606	244482
A0A5C2GAQ0	IGH + IGL c251_heavy_IGHV1-2_IGHD1-26_IGHJ1 (Fragment)		A0A5C2GAQ0	A0A5C2GAQ0		IGH + IGL c251_heavy_IGHV1-2_IGHD1-26_IGHJ1 (Fragment)	A0A5C2GAQ0_HUMAN	4	6818107	1.48583e+06	1.60584e+06	410821	524687	396956	1.47191e+06	713971	962971	1328183	3.05921e+06	615264	3154924	967522	767378	1.00774e+06	364433	419859	595572	1.56559e+06	1.44572e+06	690421	914250	3186633	540469	2584445	899401	1.31822e+06	604823	1.28243e+06	1.39012e+06	2.05269e+06	442690	2.17992e+06	927158	903764	344579	957628	2.2099e+06	5.94565e+06	712229
A0A5C2GAQ3	IGH + IGL c282_light_IGKV4-1_IGKJ1 (Fragment)		A0A5C2GAQ3	A0A5C2GAQ3		IGH + IGL c282_light_IGKV4-1_IGKJ1 (Fragment)	A0A5C2GAQ3_HUMAN	4	12403669	823728	1.36529e+06	188564	563199	921768	1.00644e+06	463481	170472	648850	5.43555e+06	295542	4987665	1.04666e+06	424652	616044	376798	584852	515081	690549	1.50643e+06	1.2071e+06	7158453	129032	825901	1.4017e+06	922694	857591	844955	932518	1.64384e+06	498463	188455	363328	353477	1235887	1.01424e+06	4.58688e+06	3.99131e+06	3917621	1109299
A0A5C2GAQ7	IGH c305_heavy__IGHV4-59B_IGHD7-27_IGHJ4 (Fragment)		A0A5C2GAQ7	A0A5C2GAQ7		IGH c305_heavy__IGHV4-59B_IGHD7-27_IGHJ4 (Fragment)	A0A5C2GAQ7_HUMAN	2	542205	355517	410715	110748		162764	569572	226652	296236	520166	990328	369328	107501	199601		375844			74135.4	136995	900124	354152	363436	818659	218524	476161	358980	205268	497581	393930	385966	416940	98874.7		93797.5	520910	146642	747746	42680.3	192876	333844
A0A5C2GAS0	IGH + IGL c356_heavy_IGHV3-20_IGHD3-22_IGHJ5 (Fragment)		A0A5C2GAS0	A0A5C2GAS0		IGH + IGL c356_heavy_IGHV3-20_IGHD3-22_IGHJ5 (Fragment)	A0A5C2GAS0_HUMAN	7	1.22405e+06	3.94546e+06	1858192	256404	1.30231e+06	3.30536e+06	1515130	12691712	1.44394e+06	631394	1.20141e+06	660165	337370	289567	2.02706e+06	263312	869525		128038368	5802942	315234	555057	316664	1.25016e+06	286576	1.72349e+06	459392	1.26675e+06	2.35591e+06	1547551	6.12898e+06	248462	397298	380632	642906	702860	1.70759e+06	499652	499705	634587	400895
A0A5C2GAS8	IGH + IGL c366_heavy_IGHV3-74_IGHD2-21_IGHJ4 (Fragment)		A0A5C2GAS8	A0A5C2GAS8		IGH + IGL c366_heavy_IGHV3-74_IGHD2-21_IGHJ4 (Fragment)	A0A5C2GAS8_HUMAN	1	375448	499684	984342	128400	303735	802434	782395	613144	628728	803948	389753	380791	873591	467476	526348	892185	343748	475688	247128	652114	1.00592e+06	455484	1.38604e+06	499043	457424	769296	240133	414387	624099	814065	594566	416202	522580	671724	405521	958189	897670	762570	1.56573e+06	593760	360064
A0A5C2GAT0	IGH + IGL c306_light_IGKV3-20_IGKJ1 (Fragment)		A0A5C2GAT0	A0A5C2GAT0		IGH + IGL c306_light_IGKV3-20_IGKJ1 (Fragment)	A0A5C2GAT0_HUMAN	5	26722806	12970998	1.62889e+06	2.95653e+06	6.27458e+06	15326071	2.96496e+06	9156070	10004678	434253	5.33975e+06	4.97399e+06	3.90383e+06	9182279	9969079	2.63643e+06	3.70705e+06	8151734	1.95989e+06	6377010	4379622	6.49005e+06	9988776	6.15659e+06	877610	6.60919e+06	528783	2.43727e+06	10058524	3.10304e+06	6.50901e+06	2.60085e+06	8276135	8768441	7027687	6009589	12851001	4802651	12146517	13718161	7075794
A0A5C2GAT2	IGL c3503_light_IGKV4-1_IGKJ2 (Fragment)		A0A5C2GAT2	A0A5C2GAT2		IGL c3503_light_IGKV4-1_IGKJ2 (Fragment)	A0A5C2GAT2_HUMAN	1		241923	548668	276515	231110		270230	176283	365541		442854	417138	747868	538614		438097	296721			174788	386921	359994	384352	404905	329249	277347	372495	388353	617520	361155	377027	199059	346033	236456	185827	506790	206086	460496	531865	583350	442222
A0A5C2GAU8	IGH + IGL c215_light_IGKV3-20_IGKJ1 (Fragment)		A0A5C2GAU8	A0A5C2GAU8		IGH + IGL c215_light_IGKV3-20_IGKJ1 (Fragment)	A0A5C2GAU8_HUMAN	1	118280		122517	91122.4		412549	174753	230950	101212	172179	239628	141818	173643	118235		189385	97433.5		197198	139804	145964	185364	189404	145473	517050	262758	114640	509546	150883	125446	194894				536880	113272		340724	104267	162551	111947
A0A5C2GAW1	IGL c562_light_IGKV1D-39_IGKJ1 (Fragment)		A0A5C2GAW1	A0A5C2GAW1		IGL c562_light_IGKV1D-39_IGKJ1 (Fragment)	A0A5C2GAW1_HUMAN	2	762118	806864	1.1614e+06	602472	564214	723398	904376	928026	614223	1.24647e+06	1.17533e+06	818228	743691	922232	281162	870136	1070727	546703	980227	515945	989077	1.23735e+06	560194	657983	892977	807724	1.02238e+06	1.62556e+06	1.03784e+06	1.01795e+06	869566	936316	1.55007e+06	709241	1.03198e+06	1.19019e+06	757833	1.37462e+06	878868	601478	1151155
A0A5C2GAW8	IGL c3533_light_IGKV4-1_IGKJ3 (Fragment)		A0A5C2GAW8	A0A5C2GAW8		IGL c3533_light_IGKV4-1_IGKJ3 (Fragment)	A0A5C2GAW8_HUMAN	2	1.00456e+06	1.00141e+06	1.08326e+06	642869	611656	849095	844538	1.23675e+06	768467	977352	883581	1.04031e+06	653748	1071794		1.04784e+06	1.1227e+06	514562	788879	613202	664054	649662	694418	1.72619e+06	571237	554816	1.29229e+06	1.22446e+06	990847	732480	891621	736681	1.17145e+06	896435	704384	661936	673698	551187	646215	326465	704116
A0A5C2GAX9	IGH c385_heavy__IGHV3-11_IGHD1-26_IGHJ4 (Fragment)		A0A5C2GAX9	A0A5C2GAX9		IGH c385_heavy__IGHV3-11_IGHD1-26_IGHJ4 (Fragment)	A0A5C2GAX9_HUMAN	6	237912	423580	362055	1.57119e+06	261187	450781	561303	1.33082e+06	491365	276053	116774	629279	229926	391545	589465	375609	252002	246840	1.76458e+06	989428	408425	309641	418629	282916	403420	509066	370133	322243	342278	218275	504557	186597	564796	688398	472394	321692	327039	586830	471560	665418	185165
A0A5C2GAY9	IGH c395_heavy__IGHV3-7_IGHD1-14_IGHJ4 (Fragment)		A0A5C2GAY9	A0A5C2GAY9		IGH c395_heavy__IGHV3-7_IGHD1-14_IGHJ4 (Fragment)	A0A5C2GAY9_HUMAN	1	672651	273311	662891	618649	315738	561566	598094	319685	499075	424591	382619	3837536	1.20511e+06	370349	395280	2.97665e+06	521039	120329	498481	342482	1184732	574832	370427	399896	1.14707e+06	913093	999417	4507502	293893	366607	878453	329357	489433	598088	476261	1.54243e+06	564456	3.04894e+06	2.02686e+06	2495990	515377
A0A5C2GAZ8	IGH c405_heavy__IGHV3-43_IGHD3-22_IGHJ4 (Fragment)		A0A5C2GAZ8	A0A5C2GAZ8		IGH c405_heavy__IGHV3-43_IGHD3-22_IGHJ4 (Fragment)	A0A5C2GAZ8_HUMAN	4	3052274	1.27833e+06	679885	997162	2.03014e+06	491104	5.26955e+06	2351626	5.84403e+06	428698	1.62404e+06	3.07287e+06	2414306	1.19901e+06	1.22001e+06	2331723	1.64161e+06	525546	4.74164e+06	519752	52385984	2.11581e+06	2.04045e+06	40646956	1.89908e+06	3058958	1.57591e+06	3.23113e+06	2.7573e+06	692229	5.07057e+06	2.27321e+06	1.43636e+06	1.77069e+06	2.29016e+06	1308184	2.38405e+06	1.15637e+06	958762	5.09355e+06	1.21873e+06
A0A5C2GB28	IGL c3583_light_IGKV3D-15_IGKJ5 (Fragment)		A0A5C2GB28	A0A5C2GB28		IGL c3583_light_IGKV3D-15_IGKJ5 (Fragment)	A0A5C2GB28_HUMAN	2			1.78446e+06		1.00067e+06	594630	530040		762914		812898		390927	1.55099e+06	1.13713e+06		368462				719632	435557			1.33481e+06	255212	99953.3			981347	797477		103051	143957	1.01852e+06	735499		639531		459436	300331
A0A5C2GB29	IGH + IGL c302_heavy_IGHV3-23_IGHD3-22_IGHJ5 (Fragment)		A0A5C2GB29	A0A5C2GB29		IGH + IGL c302_heavy_IGHV3-23_IGHD3-22_IGHJ5 (Fragment)	A0A5C2GB29_HUMAN	2	578145			2407033	1.85347e+06		3.92318e+06	1.92244e+06	2.2586e+06		2911022	6.80923e+06	2.7889e+06		2.0481e+06	3.17166e+06	2.96464e+06	2.4479e+06			4739792	2727629	2439784	837769	3.16356e+06		7.25042e+06	4.05717e+06	1.77427e+06	1.63042e+06	2.94114e+06	2.00094e+06	4503522	2.52641e+06	5071814	3.42711e+06	1.06153e+06	662216	2.68545e+06	3.2227e+06	2.91085e+06
A0A5C2GB34	IGH c445_heavy__IGHV3-11_IGHD6-13_IGHJ4 (Fragment)		A0A5C2GB34	A0A5C2GB34		IGH c445_heavy__IGHV3-11_IGHD6-13_IGHJ4 (Fragment)	A0A5C2GB34_HUMAN	4	308054			1.53142e+06	321480		235978		470687			1.1519e+06	389151	330853		365274	942550		383047		587706			894366	509406		389722	260970			567035		1.9162e+06	448255	362623	1.02562e+06	496415	285603	298136	465079	474219
A0A5C2GB36	IGH + IGL c295_light_IGKV4-1_IGKJ3 (Fragment)		A0A5C2GB36	A0A5C2GB36		IGH + IGL c295_light_IGKV4-1_IGKJ3 (Fragment)	A0A5C2GB36_HUMAN	4	92187.2	84933.7			512059		136260			92479.4	212427	71486.7	344745	563908	415642		253404		55007.7		180267	144888		128992		194389	150795		56393.7	109544	199990		212227	198004	347504	341556	75687.6	175441	220809	520196	135206
A0A5C2GB39	IGH + IGL c412_light_IGKV4-1_IGKJ5 (Fragment)		A0A5C2GB39	A0A5C2GB39		IGH + IGL c412_light_IGKV4-1_IGKJ5 (Fragment)	A0A5C2GB39_HUMAN	1	225571	244634	553024	277636			270452	176283	368921		62368.7	416733	748568	538078		435880	297417		238844	175991	389555	360450	396338	143192	331175	182484	147102	382663	638477	364657	334660	206776	348208	71450.1	454858	508227	209961	460880	98822.5	141722	446304
A0A5C2GB42	IGH + IGL c312_heavy_IGHV1-2_IGHD4-17_IGHJ3 (Fragment)		A0A5C2GB42	A0A5C2GB42		IGH + IGL c312_heavy_IGHV1-2_IGHD4-17_IGHJ3 (Fragment)	A0A5C2GB42_HUMAN	2	10069223	1432292	3.12654e+06	2.19257e+06	1.03194e+06	879294	3.15831e+06	3.235e+06	6.68242e+06	3.32279e+06	5341522	6867195	1358336	3.33058e+06	23151976	891341	6774841	2.67014e+06	3310049	1.7986e+06	1.97946e+06	2.69873e+06	1.1184e+06	885294	1.45201e+06	2.652e+06	1.45541e+06	686605	1.74947e+06	2.13616e+06	3.58128e+06	3.60998e+06	5.37682e+06	4289510	4.85431e+06	5.87578e+06	1.10018e+06	1.11042e+06	7849911	7528881	1.40947e+06
A0A5C2GB45	IGH + IGL c305_light_IGKV2-28_IGKJ1 (Fragment)		A0A5C2GB45	A0A5C2GB45		IGH + IGL c305_light_IGKV2-28_IGKJ1 (Fragment)	A0A5C2GB45_HUMAN	3	1.02593e+06	359061	312286	501279	1.23038e+06	383414	225965	348000	534485	674298	206520	1754142	7.10272e+06	194378	534041	458366	343828	268182	201167	1.82508e+06	11227331	210082	526011	816075	956227	766756	120366	187447	228699	876763	1.14664e+06	414678	474309	527003	735662	344396	154017	9679901	15225306	550864	201961
A0A5C2GB47	IGH + IGL c426_light_IGKV3-20_IGKJ3 (Fragment)		A0A5C2GB47;A0A5C2GJF1	A0A5C2GB47;A0A5C2GJF1		IGH + IGL c426_light_IGKV3-20_IGKJ3 (Fragment);IGH + IGL c127_light_IGKV3-20_IGKJ3 (Fragment)	A0A5C2GB47_HUMAN;A0A5C2GJF1_HUMAN	1	41902.1		119597	68081.9			80356.7	36090.8	33229.6		85402.1	67024.4	109275	77595.9		112766	52259.1		47888.3		105636	62833.1	42308	76698.6		154577	57030.8	82356.2	74663.8	85414.8	76044.9	102054	112662	77704.2		89299.8	48930.3	51604.2	86695.8	95554.4	60798
A0A5C2GB67	IGH + IGL c442_light_IGKV2-28_IGKJ2 (Fragment)		A0A5C2GB67	A0A5C2GB67		IGH + IGL c442_light_IGKV2-28_IGKJ2 (Fragment)	A0A5C2GB67_HUMAN	3	273938	392791	565157	11723569	251010	373256	419726	374603	608285	472872	12379335	2.11239e+06	7515048	1.99762e+06	179344	501454	264773	264275	201208	1.40278e+06	10273967	7539457	501607	1.7728e+06	1.47102e+06	936336	1053749	468962	440199	466795	2.23994e+06	412203	5887730	561585	18099768	13070850	578777	8809632	13737929	491083	222611
A0A5C2GBB8	IGH + IGL c8_heavy_IGHV1-2_IGHD3-10_IGHJ6 (Fragment)		A0A5C2GBB8	A0A5C2GBB8		IGH + IGL c8_heavy_IGHV1-2_IGHD3-10_IGHJ6 (Fragment)	A0A5C2GBB8_HUMAN	3		455520		603693	634123		696925	1.28759e+06	123125		1.01815e+06	1.02706e+06	638712	914135	652045	1.30267e+06	194405		774762		599057	822694	381301	364945	366325	603669	1.12456e+06	413037		582390	677430		517955	292373	759882	145700	139563	414988	623296	431970	1.3299e+06
A0A5C2GBC6	IGH + IGL c491_heavy_IGHV3-21_IGHD2-2_IGHJ4 (Fragment)		A0A5C2GBC6	A0A5C2GBC6		IGH + IGL c491_heavy_IGHV3-21_IGHD2-2_IGHJ4 (Fragment)	A0A5C2GBC6_HUMAN	2	368437	197778		360743		1.51845e+06	561367	1.39336e+06	502632	1.76506e+06	365747	484768	579059	372542			1066264		692551		380826	897589	410922	7082543	251044		1.09388e+06	164533	954755	1.23677e+06	987027	514593		351368		1.36227e+06	562861	272349	727709	372790
A0A5C2GBE5	IGH + IGL c38_heavy_IGHV3-15_IGHD1-14_IGHJ4 (Fragment)		A0A5C2GBE5	A0A5C2GBE5		IGH + IGL c38_heavy_IGHV3-15_IGHD1-14_IGHJ4 (Fragment)	A0A5C2GBE5_HUMAN	1	597868	221776		168771	274950	232977	868903		245659	114139		247016	259901	423482	201569	232562	241550			311148	153797		1.20317e+06	1.12908e+06	127638			312629			378429	110155		185646	162220	175965	402508	313923	396644	176867	136313
A0A5C2GBF1	IGL c41_light_IGLV3-9_IGLJ3 (Fragment)		A0A5C2GBF1	A0A5C2GBF1		IGL c41_light_IGLV3-9_IGLJ3 (Fragment)	A0A5C2GBF1_HUMAN	3	112106							400023		114892		35481.5	97702.2			130143			201405		157748	169745	44763	44090.2	63626.7	89421.3	195257	48457.4		58046.2	122682	201962			80133.5	94878.5		97391.6	53939.7		77568.8
A0A5C2GBI1	IGH + IGL c562_light_IGKV1-5_IGKJ2 (Fragment)		A0A5C2GBI1;A0A5C2GED3	A0A5C2GBI1;A0A5C2GED3		IGH + IGL c562_light_IGKV1-5_IGKJ2 (Fragment);IGH + IGL c480_light_IGKV1-5_IGKJ2 (Fragment)	A0A5C2GBI1_HUMAN;A0A5C2GED3_HUMAN	2	458885	349080	362461		841114			698126	406163			906843		483999	402298	473131	324962	636544	494064			456608	536260	516839	566635	314212		686362			521820	118709	62469.9	101711	525456				433721	2174619	464839
A0A5C2GBL2	IGH + IGL c475_light_IGKV3-20_IGKJ2 (Fragment)		A0A5C2GBL2	A0A5C2GBL2		IGH + IGL c475_light_IGKV3-20_IGKJ2 (Fragment)	A0A5C2GBL2_HUMAN	4	3.31296e+06	2.54256e+06	5.78912e+06	4.98813e+06	2.92969e+06	5.06987e+06	3289523	2984034	8.20441e+06	4145988	6890128	7.19347e+06	6.96773e+06	4519580	3.67707e+06	6707232	1.42378e+06	3.6331e+06	3080937	4452543	2.26261e+06	2.32354e+06	3.79575e+06	3.45663e+06	1631553	5617852	2.66264e+06	7438007	4747857	4552118	4.34301e+06	2.63707e+06	5.47518e+06	5.73978e+06	5050849	5932362	2.1782e+06	7.44172e+06	7399908	5.83451e+06	2175721
A0A5C2GBL4	IGH + IGL c8_light_IGLV2-14_IGLJ3 (Fragment)		A0A5C2GBL4	A0A5C2GBL4		IGH + IGL c8_light_IGLV2-14_IGLJ3 (Fragment)	A0A5C2GBL4_HUMAN	3	1.00959e+06	571425	508932		518922	718647	348604		348309	168323	463677	557169	1.39163e+06	489660	335087	984568		450076	260580	315466	484650	536615	1.33337e+06	314418		783739	1.09779e+06	653526	440706	481116	598715	479672		210920	234011	1.17553e+06	568059	1.26816e+06	656924	267365	693381
A0A5C2GBM4	IGH + IGL c591_heavy_IGHV1-69_IGHD3-16_IGHJ6 (Fragment)		A0A5C2GBM4	A0A5C2GBM4		IGH + IGL c591_heavy_IGHV1-69_IGHD3-16_IGHJ6 (Fragment)	A0A5C2GBM4_HUMAN	2	2218786	2630243	870063	292036		1.07097e+06	1.09192e+06		728758	1.48887e+06	724610	252261	2.49991e+06	961929	1062968	1048230	1.09719e+06	851853		1044371	2.35906e+06	394139	996761	729664	295755		255374	1.19004e+06	134344	623485	1.03514e+06		638440	979721	612917	456526	1.81444e+06	1.26023e+06	1.99573e+06	486836	521091
A0A5C2GBQ7	IGL c135_light_IGKV1D-39_IGKJ1 (Fragment)		A0A5C2GBQ7	A0A5C2GBQ7		IGL c135_light_IGKV1D-39_IGKJ1 (Fragment)	A0A5C2GBQ7_HUMAN	4	312996	334938	465488	320084	379727	384282	506521	219295	1.88491e+06	118726	5.62936e+06	320893	1.40418e+06	389469	725017	632761	253488	106372	180147	169524	3.20149e+06	394415	569463	322713	262964	161449	371016	641213	415856	401302	716002	1.84176e+06	360257	912797	151851	362634	368940	308344	309174	1.02332e+06	1.91845e+06
A0A5C2GBS8	IGH + IGL c198_heavy_IGHV3-20_IGHD1-26_IGHJ4 (Fragment)		A0A5C2GBS8	A0A5C2GBS8		IGH + IGL c198_heavy_IGHV3-20_IGHD1-26_IGHJ4 (Fragment)	A0A5C2GBS8_HUMAN	3			217665			781685	263631		207646	155871	290949	388486	125503	215383	301731		120757	393362		219863	147003	2.93771e+06		847959	401992		279682	2822042	154319		563662		385044	247103	1.15108e+06	438450	311594	97507.3	126296	182687
A0A5C2GBU1	IGH + IGL c108_light_IGKV2-28_IGKJ2 (Fragment)		A0A5C2GBU1	A0A5C2GBU1		IGH + IGL c108_light_IGKV2-28_IGKJ2 (Fragment)	A0A5C2GBU1_HUMAN	2	849070	257395	873764	390627	1.22008e+06	415391	1.13106e+06			1.21948e+06	1.48536e+06	2.46519e+06	1.36181e+06	2.33926e+06	1216380	1667155	1.5419e+06	1.7129e+06	969625	534386	1.38469e+06	2.17858e+06	1.74389e+06	1.6748e+06	2.02949e+06	1.54322e+06	1.8665e+06	1.58385e+06	1.06444e+06	1746544	1.37382e+06	1.79811e+06	388489	976746	194502	1.46746e+06	1.32214e+06	258499	189772	1580780
A0A5C2GBV1	IGH + IGL c118_light_IGLV1-47_IGLJ3 (Fragment)		A0A5C2GBV1	A0A5C2GBV1		IGH + IGL c118_light_IGLV1-47_IGLJ3 (Fragment)	A0A5C2GBV1_HUMAN	3	731605	1.28802e+06	1.67973e+06	54283.8	762105	884816	701415	1178229	936296	579777	673984	1.04586e+06	917323	991478	537238	632762	1.09761e+06	1.54148e+06	1.63668e+06	408281	1.50828e+06	1.03812e+06	2.26346e+06	1.1499e+06	646341	529193	1.95054e+06	1.20456e+06	681717	879025	1.00434e+06		1.1828e+06	679257	725440	941442	845890	569325	658273	1.34272e+06	907399
A0A5C2GBW1	IGL c3833_light_IGLV6-57_IGLJ3 (Fragment)		A0A5C2GBW1	A0A5C2GBW1		IGL c3833_light_IGLV6-57_IGLJ3 (Fragment)	A0A5C2GBW1_HUMAN	2	312984	288900	138629		191412	476570	204014	495636	169591	445635	437908	109835		144361	262366					213580	135907	512207	450956	441945		465936			428225	242530	312816	90813.3		198384	134733		379293	224454	478808	143758	633736
A0A5C2GBW2	IGH + IGL c636_light_IGKV2-28_IGKJ2 (Fragment)		A0A5C2GBW2	A0A5C2GBW2		IGH + IGL c636_light_IGKV2-28_IGKJ2 (Fragment)	A0A5C2GBW2_HUMAN	3	2.15067e+06	512587	935250	1.83997e+06	1.86306e+06	1.38512e+06	1.25529e+06	810058	666569	1.44688e+06	317587	684922	2153332	587035	985339	652058	379904	2.0498e+06	1.1991e+06	2.08412e+06	2.03411e+06	608347	678008	2.0805e+06	1.12167e+06	2.12469e+06	1.00832e+06	886882	2.35902e+06	1.0875e+06	1.26492e+06	2.32104e+06	1.68622e+06	1.54122e+06	1.23913e+06	297281	652071	1.48524e+06	260355	3156646	3509721
A0A5C2GBW9	IGH + IGL c646_light_IGKV3-15_IGKJ2 (Fragment)		A0A5C2GBW9	A0A5C2GBW9		IGH + IGL c646_light_IGKV3-15_IGKJ2 (Fragment)	A0A5C2GBW9_HUMAN	3			869583			3.28432e+06	2.79218e+06		583987	801706		525411	261110	1.04774e+06	472640	1.13618e+06	140125	183569		512703	362369	1.15267e+06	367912	568690	1.01498e+06		1.54971e+06	590510	1497420	472957	917658		946042			1.51752e+06		3.52526e+06	1.27947e+06	921257	1.24052e+06
A0A5C2GBX3	IGH + IGL c248_heavy_IGHV1-69_IGHD5-18_IGHJ6 (Fragment)		A0A5C2GBX3	A0A5C2GBX3		IGH + IGL c248_heavy_IGHV1-69_IGHD5-18_IGHJ6 (Fragment)	A0A5C2GBX3_HUMAN	1	4.06775e+06	3.12277e+06	329253	2.82752e+06	1.95555e+06	1.81592e+06	7.41921e+06	190999	4.1971e+06	2522132	4569247	363961	3.65322e+06	8267347	2004082	3787276	4.5212e+06	2.34938e+06	3.36078e+06	268274	701324	3539566	3.19907e+06	1.86087e+06	3.79416e+06	297736	613372	4.536e+06	224208	210093	2.68565e+06	3.26061e+06	420512	2.47033e+06	3.95249e+06	973701	1.93745e+06	825229	2.90414e+06	3.76131e+06	2.73089e+06
A0A5C2GBX8	IGH + IGL c572_heavy_IGHV1-69_IGHD6-13_IGHJ6 (Fragment)		A0A5C2GBX8	A0A5C2GBX8		IGH + IGL c572_heavy_IGHV1-69_IGHD6-13_IGHJ6 (Fragment)	A0A5C2GBX8_HUMAN	1	1.31032e+06	18509932	2836436	1.09191e+06	1.09729e+06	19525170	3.96081e+06	2.33245e+06	21021752	2.05517e+06	2.7727e+06	1.86209e+06	3355942	1.9666e+06	1.08375e+06	1.76111e+06	1.40677e+06	2.07265e+06	1.71933e+06	2232505	2.67825e+06	1.41774e+06	1.45795e+06	818056	19290834	1.54704e+06	2.30556e+06	1.51364e+06	2.0818e+06	2621798	4.32358e+06	1.96937e+06	4434563	6136964	2.38507e+06	3.07625e+06	1.58147e+06	11957120	3536656	3883934	2.02347e+06
A0A5C2GBZ9	IGH + IGL c178_light_IGKV3-15_IGKJ5 (Fragment)		A0A5C2GBZ9	A0A5C2GBZ9		IGH + IGL c178_light_IGKV3-15_IGKJ5 (Fragment)	A0A5C2GBZ9_HUMAN	4	183688	173718	999836	294414	253820	172968	638085	484459	300457	184669	1.31893e+06	1.0127e+06	420708	725522	250181	199694	660038	244505	749819	404142	433766	548092	211867	355482		243654	239597	386060	277182	197344	433289	734856		124179	735936	185567	640747		146489	188160	357712
A0A5C2GC00	IGH + IGL c93_light_IGKV1-5_IGKJ1 (Fragment)		A0A5C2GC00	A0A5C2GC00		IGH + IGL c93_light_IGKV1-5_IGKJ1 (Fragment)	A0A5C2GC00_HUMAN	2	9234361	6492185	6797906	5349452	5.49241e+06	6.99242e+06	7.68668e+06	8.15617e+06	6118798	7.95065e+06	6455088	16869052	9877048	9507895	5.46001e+06	7582291	5.07177e+06	4764655	6.46243e+06	6.53896e+06	5773359	9305161	9124990	8597631	10960251	9335203	7.28143e+06	9283732	7.8277e+06	7799164	7.80496e+06	6.51119e+06	7286082	5798463	7.79085e+06	6.15102e+06	6.19628e+06	10111334	403273	9209100	6240291
A0A5C2GC09	IGH + IGL c635_light_IGKV1D-39_IGKJ1 (Fragment)		A0A5C2GC09	A0A5C2GC09		IGH + IGL c635_light_IGKV1D-39_IGKJ1 (Fragment)	A0A5C2GC09_HUMAN	3						1.06995e+06	45262.3	798632		304287	810004	702116	714205	663182		662624	810218		405497		780959	819427	579115	483651	735490	3055544	483607	358503	452658		736747		651531	542701	594592	696154	501621	940956	992052	400081	532175
A0A5C2GC20	IGH + IGL c632_heavy_IGHV3-23_IGHD6-19_IGHJ4 (Fragment)		A0A5C2GC20	A0A5C2GC20		IGH + IGL c632_heavy_IGHV3-23_IGHD6-19_IGHJ4 (Fragment)	A0A5C2GC20_HUMAN	4	731647	561453	820706	242225	1.86953e+06	912896	1.09871e+06	496234	1.05758e+06	780769	861304	1.01672e+06	1.09365e+06	751272	606403	475053	632106	448328	508256	701870	2.3509e+06	1.09082e+06	617258	1.06861e+06	1085299	1.11452e+06	1668632	722060	339667	785954	883681	646418	568210	1625668	836546	1.12104e+06	1.36732e+06	648706	821209	732643	1.23704e+06
A0A5C2GC49	IGH + IGL c153_light_IGKV3-20_IGKJ4 (Fragment)		A0A5C2GC49	A0A5C2GC49		IGH + IGL c153_light_IGKV3-20_IGKJ4 (Fragment)	A0A5C2GC49_HUMAN	3	29762202	16481541	21627524	16088147	10493821	25802724	27585462	39920280	18550500	22837036	24914920	24034932	23339082	17817732	7552803	11333237	16857730	7195996	9924833	36496796	23303860	26392076	23022944	23335224	17577094	20942792	15936154	17257298	20982878	17594816	2.04987e+07	19629576	13623286	15810286	20304330	15438484	22296858	19923736	18539904	14153771	19597644
A0A5C2GCA5	IGL c213_light_IGKV3D-20_IGKJ4 (Fragment)		A0A5C2GCA5	A0A5C2GCA5		IGL c213_light_IGKV3D-20_IGKJ4 (Fragment)	A0A5C2GCA5_HUMAN	2	465750	428295	661699	1.48081e+06	1.01101e+06	482514	826655	240887	842678			1.43429e+06	1.22611e+06	1.34061e+06	496849	685249				377797	1.48585e+06	461081	512750	673771		513202		796523	279335	458247	747042	339192	219794	369004	884449	468703	428809	649308	246773	1.01955e+06	390204
A0A5C2GCC0	IGL c3497_light_IGLV3-19_IGLJ2 (Fragment)		A0A5C2GCC0	A0A5C2GCC0		IGL c3497_light_IGLV3-19_IGLJ2 (Fragment)	A0A5C2GCC0_HUMAN	12	2.34688e+06	8821336	1.8524e+06	1013807	3.96541e+06	2.71788e+06	3488247	2394686	2.24573e+06	2910540	1.74711e+06	4689570	2.16686e+06	2571868	4.21178e+06	2.81804e+06	1.35299e+06	5540176	2.27589e+06	2643466	2202494	3.88e+06	1.40847e+06	4.14961e+06	2.65393e+06	2271019	5.43027e+06	2.19683e+06	1.9338e+06	3.0788e+06	3.03266e+06	1.38486e+06	2.11766e+06	1.44777e+06	2.45194e+06	2.39932e+06	3076169	2.7051e+06	2.57766e+06	1.92997e+06	2.02199e+06
A0A5C2GCE6	IGH + IGL c348_light_IGKV2D-28_IGKJ5 (Fragment)		A0A5C2GCE6	A0A5C2GCE6		IGH + IGL c348_light_IGKV2D-28_IGKJ5 (Fragment)	A0A5C2GCE6_HUMAN	3	1.16453e+06	1.17826e+06	1.28277e+06	1.54756e+06	2.87035e+06	4.07415e+06	2678888	1190952	1.89778e+06	1.64689e+06	1942952	3236252	1.33351e+06	2308888	1.47773e+06	2.15301e+06	2.69249e+06	1.81819e+06	1.25586e+06	2528339	1.85999e+06	1438597	2199642	1.67515e+06	2.60276e+06	1.06484e+06	2.40869e+06	2.51859e+06	685853	1.33201e+06	1.93552e+06	2.45911e+06	2.53501e+06	2.41113e+06	1011067	2653595	1.41051e+06	2.95548e+06	2437450	4.14873e+06	1.23217e+06
A0A5C2GCF4	IGH + IGL c358_light_IGKV3-15_IGKJ1 (Fragment)		A0A5C2GCF4	A0A5C2GCF4		IGH + IGL c358_light_IGKV3-15_IGKJ1 (Fragment)	A0A5C2GCF4_HUMAN	4	619204	245645	380891	284102	313111	251668	372982	248843	160724	205425	606831	306208	778714	454652	260051	323752	383625	211419	251065	966804	1.06178e+06	386508	1.45189e+06	439814	372165	306323	317806	357318	291298	277292	429597	327848	210523	274066	362646	481394	336018	614925	533973	312766	248680
A0A5C2GCH4	IGH + IGL c448_heavy_IGHV4-39_IGHD6-13_IGHJ4 (Fragment)		A0A5C2GCH4	A0A5C2GCH4		IGH + IGL c448_heavy_IGHV4-39_IGHD6-13_IGHJ4 (Fragment)	A0A5C2GCH4_HUMAN	4	232834		280056	186471	212765	687035	2.0113e+06	499588	1.77572e+06		498665	346777	408715	217572	686064	488155	515670	171316	228779	150873	197564	136154	203793	140951	272028	65839.8	288827	212902	214264	147143	409922	620954	754106	309447	290048	845176	92267.1	639582	618325	753030	146538
A0A5C2GCI4	IGH + IGL c458_heavy_IGHV3-30_IGHD3-16_IGHJ3 (Fragment)		A0A5C2GCI4	A0A5C2GCI4		IGH + IGL c458_heavy_IGHV3-30_IGHD3-16_IGHJ3 (Fragment)	A0A5C2GCI4_HUMAN	2	7214843	332125	2.49867e+06	17333384	1.00215e+06	22643138	28402330	2.67978e+06	37769376	41892188	738229	1.91538e+06	15648011	50960024	20884610	14531024	25801742	19447084	2.64252e+06	1.56514e+06	7609698	14112292	1.45444e+06	23931756	49569240	6.64188e+06	508447	26200242	30703930	707057	1.59114e+07	1.10313e+06	31985092	481785	48557832	20519750	2.09041e+06	17296296	4.19098e+06	6815758	1.54179e+06
A0A5C2GCJ7	IGH + IGL c468_heavy_IGHV3-33_IGHD3-3_IGHJ6 (Fragment)		A0A5C2GCJ7	A0A5C2GCJ7		IGH + IGL c468_heavy_IGHV3-33_IGHD3-3_IGHJ6 (Fragment)	A0A5C2GCJ7_HUMAN	1	1.39065e+06	1.14851e+06	1.23124e+06	746708	1621800	2.51088e+06	2.25185e+06	1.32254e+06	1601091	1.65239e+06	1.58413e+06	1.03052e+06	2.13763e+06	1.51699e+06	1.52412e+06	1.21132e+06	1.07064e+06	425988	1330304	2459047	1.10624e+06	2571194	1203399	1.25394e+06	883046	3031049	2130005	2.25009e+06	2.25455e+06	2.91475e+06	1.64555e+06	484696	950685	833710	1.8798e+06	1.48683e+06	1.66282e+06	1.94733e+06	799807	1.4932e+06	2472818
A0A5C2GCJ9	IGL c313_light_IGKV1D-17_IGKJ3 (Fragment)		A0A5C2GCJ9	A0A5C2GCJ9		IGL c313_light_IGKV1D-17_IGKJ3 (Fragment)	A0A5C2GCJ9_HUMAN	3	894623	719842	732184	878023	363674	963824	633166	955849	1.51765e+06	640907	1243722	963187	1.43448e+06	703484	896197	875468	673465	375104	792836	801051	1225530	737592	895520	841008	787696	361886	578565	699066	534358	581828	810059	951306	892160	977522	906496	908544	826293	1.89578e+06	1.60122e+06	1.6141e+06	850724
A0A5C2GCK8	IGL c323_light_IGLV7-43_IGLJ2 (Fragment)		A0A5C2GCK8	A0A5C2GCK8		IGL c323_light_IGLV7-43_IGLJ2 (Fragment)	A0A5C2GCK8_HUMAN	2		44385328	13779231	5498341	8943747	23456068	14099573	102529608	23312616	42549968	55662.5	109192	30569680	11378187	36369852	18655848	26653430	34323164	28788354	38598140	32804458	16673292	22619384	71481768	331692	435722	286996	27313374	26813956	188108	2.42415e+07	22038892	23746426	17790556	17960762	16596651	16817632	33964872	16783528	20636572	201229
A0A5C2GCL0	IGL c461_light_IGKV2-28_IGKJ2 (Fragment)		A0A5C2GCL0	A0A5C2GCL0		IGL c461_light_IGKV2-28_IGKJ2 (Fragment)	A0A5C2GCL0_HUMAN	3	343217		277189			1033854	221698		105362		76710.8	127647	76623.2				104620				103239	109155	105975	270602	253079	346825			220662		236029		151263		86737.8	36061.6			111765	131107
A0A5C2GCN1	IGH + IGL c438_light_IGLV1-47_IGLJ3 (Fragment)		A0A5C2GCN1	A0A5C2GCN1		IGH + IGL c438_light_IGLV1-47_IGLJ3 (Fragment)	A0A5C2GCN1_HUMAN	3	78133.6	374038	115196	95377	255058	149668	399605	382400	142337	123474	259965	155597	395595	133767	1.2694e+06	160932	270518	261757	423571	169330	310414	319284	174161	271391	126941	196377	395521		170991	238483	269630	328751		75515.9	231884	86231.3	250952	178154	182177	244951	486610
A0A5C2GCN9	IGH + IGL c448_light_IGKV3-20_IGKJ5 (Fragment)		A0A5C2GCN9	A0A5C2GCN9		IGH + IGL c448_light_IGKV3-20_IGKJ5 (Fragment)	A0A5C2GCN9_HUMAN	2	1.14112e+06	888330	581814	309443	618960	939901	1.00644e+06	439514	663728	673298	547668	304876	766641	1.0513e+06	169972	396713	369908	414658	485512	891886	361692	1.26839e+06	437039	639061	613513	1.17991e+06	302365	325969	247987	1211650	641642	173411	190323	559715	312250	381666	895954	852945	336305	368659	1.11761e+06
A0A5C2GCS5	IGH + IGL c488_light_IGKV1-8_IGKJ1 (Fragment)		A0A5C2GCS5	A0A5C2GCS5		IGH + IGL c488_light_IGKV1-8_IGKJ1 (Fragment)	A0A5C2GCS5_HUMAN	5	944628	702726	624176	1.30628e+06	70268.9	747497	1.63035e+06	2.46372e+06	555544	923723	1.1409e+06	2491729	1.65647e+06	1.69576e+06	555086	1.0056e+06	2212848	1153212	1.24198e+06	2.11875e+06	1.33976e+06	687140	3112153	1.5312e+06	672748	1.55767e+06	1.23025e+06	1.26844e+06	1.61398e+06	1402658	1.32191e+06	970566	2.78027e+06	1.59983e+06	2.43889e+06	2.924e+06	1.04754e+06	2519072	1.73431e+06	2136926	782035
A0A5C2GCU1	IGL c4153_light_IGKV3-20_IGKJ4 (Fragment)		A0A5C2GCU1	A0A5C2GCU1		IGL c4153_light_IGKV3-20_IGKJ4 (Fragment)	A0A5C2GCU1_HUMAN	5	3262283	484069	1.02078e+06	746665	1.0705e+06	1.26504e+06	2418990	1.01467e+06	564065	2.11419e+06	668670	706055	4.40489e+06	1.02383e+06	2112941	880652	254240	1.7738e+06	1.25337e+06	1.60409e+06	1.26714e+06	3.14411e+06	2817738	1.91863e+06	986009	2448808	1.09546e+06	2.91119e+06	3.84759e+06	1.17302e+06	1.67512e+06	1.47768e+06	519406	448912	616879	1051414	2.28498e+06	3.55361e+06	1.85265e+06	2.86287e+06	3.25797e+06
A0A5C2GCV9	IGL c561_light_IGLV1-44_IGLJ3 (Fragment)		A0A5C2GCV9	A0A5C2GCV9		IGL c561_light_IGLV1-44_IGLJ3 (Fragment)	A0A5C2GCV9_HUMAN	4	368490	355918	553341	290028	381069	809844	424042	270839	504488	333962	532300	485706	676299	235179	432050	430642	383339	393909	232951	551410	454378	314697	394501	421343	197405	556064	333129	471832	454162	822904	435541	358331	557552	496659	299451	482882	227518	468742	491820	386595	624912
A0A5C2GCW0	IGH + IGL c528_light_IGKV2D-28_IGKJ5 (Fragment)		A0A5C2GCW0	A0A5C2GCW0		IGH + IGL c528_light_IGKV2D-28_IGKJ5 (Fragment)	A0A5C2GCW0_HUMAN	1	3.02114e+06	2.00419e+06	3.42223e+06	456443	2.85862e+06	4.08137e+06	4140538	1.17709e+06	3.0697e+06	2.57263e+06	2.55809e+06	4.18847e+06	3.69977e+06	4.09226e+06	1.96261e+06	641731	2680482	2.98013e+06	1.66205e+06	4.31589e+06	3.04595e+06	3501351	2.64282e+06	2.86645e+06	3.32508e+06	3.25347e+06	3.04404e+06	4.47898e+06	3244986	2.22286e+06	2.90705e+06	3953802	2.53977e+06	2.34786e+06	1857229	2.66009e+06	2.46059e+06	3.70152e+06	2.4263e+06	4150008	2.1941e+06
A0A5C2GCY6	IGH + IGL c453_light_IGKV1D-39_IGKJ1 (Fragment)		A0A5C2GCY6	A0A5C2GCY6		IGH + IGL c453_light_IGKV1D-39_IGKJ1 (Fragment)	A0A5C2GCY6_HUMAN	2	142185	839926	846041	492692	202974	878768	1.2474e+06	439594	1.00537e+06	705897	599529	904455	690701	1.4629e+06	160728	683899	447963	319996	372218	752447	680105	889691	475437	684013	1.07889e+06	581103	1.07568e+06	768307	739876	430841	686655		388336	664379	920565	525817	332561	791685	386872	612277	487589
A0A5C2GCY9	IGH + IGL c558_light_IGKV1-12_IGKJ4 (Fragment)		A0A5C2GCY9	A0A5C2GCY9		IGH + IGL c558_light_IGKV1-12_IGKJ4 (Fragment)	A0A5C2GCY9_HUMAN	2	155689	262780	553886	512507	173373	183175	177859	626613	506991	251902	403456	528459	628532	372614	148139	771898	356468	253569	490451	287480	336430	439359	110605	280889	697633	149075	271028	630562	644392	365733	385718	356019	343444	427956	260094	336093	179619	451419	390700	119051	297339
A0A5C2GD11	IGH + IGL c334_light_IGKV1D-12_IGKJ4 (Fragment)		A0A5C2GD11	A0A5C2GD11		IGH + IGL c334_light_IGKV1D-12_IGKJ4 (Fragment)	A0A5C2GD11_HUMAN	3	982060	959798	1101587	711698		1.24958e+06	1.04072e+06	862894	1.24609e+06	938718	1010540	828694	3.0669e+06	715189			665176			892320	1.36175e+06	653050	815430	875940	1.02833e+06	578420		700644	493999	558648	972424	2.14238e+06	3172220	660224	871569	736316	611524	1.2572e+06	1.15441e+06	1.19811e+06	617900
A0A5C2GD17	IGL c483_light_IGKV3D-20_IGKJ1 (Fragment)		A0A5C2GD17	A0A5C2GD17		IGL c483_light_IGKV3D-20_IGKJ1 (Fragment)	A0A5C2GD17_HUMAN	1	544985	571849			857641	533332	796723	426386		548309	732379		628397	562028	699872		521072	915250		766811						549313		550325	1.20634e+06	901366	684021			484190	811060	558355		510531	1.29845e+06	299754
A0A5C2GD51	IGH + IGL c20_light_IGLV1-51_IGLJ3 (Fragment)		A0A5C2GD51	A0A5C2GD51		IGH + IGL c20_light_IGLV1-51_IGLJ3 (Fragment)	A0A5C2GD51_HUMAN	2			89754	85715			136423		98900	225955	193695	94735	251848	150332		49571.1	149876		81565.8		205762	99980	82832				137012	62026.2			129175	93239.4	113158	158741	90057.7	135498		187611	161884	69947.3
A0A5C2GDG0	IG c1087_heavy_IGHV1-69_IGHD4-23_IGHJ6 (Fragment)		A0A5C2GDG0	A0A5C2GDG0		IG c1087_heavy_IGHV1-69_IGHD4-23_IGHJ6 (Fragment)	A0A5C2GDG0_HUMAN	3		150585		294270	526874	82334.8	357252	285118	263413	428417	74595.3	471181	60805	112696		178318		299312	281996	299529	339379	210918	95090.6	449754	285236	313351	319790				268705	107897			624130	724543		228444	395688	177557
A0A5C2GDJ5	IGH + IGL c554_light_IGKV1-17_IGKJ1 (Fragment)		A0A5C2GDJ5	A0A5C2GDJ5		IGH + IGL c554_light_IGKV1-17_IGKJ1 (Fragment)	A0A5C2GDJ5_HUMAN	2	102219	66462.1	72435.9	184879			138354	412807	105896			51173	339685	53246.5		122390	116914		370775		279805		342319	126227	188773		284593	57738.8	44844.1	465308	186993	66970.6		593196	356275	79659	142241	194940	193085	90773.9
A0A5C2GDJ9	IGH c51_heavy__IGHV3-43_IGHD3-3_IGHJ4 (Fragment)		A0A5C2GDJ9	A0A5C2GDJ9		IGH c51_heavy__IGHV3-43_IGHD3-3_IGHJ4 (Fragment)	A0A5C2GDJ9_HUMAN	3	967630	686372	1.66866e+06	758054	1.06918e+06	938858	1.64682e+06	969549	1.06977e+06	729962	1.0907e+06	364215	1.78196e+06	850283		761513	975912	1.3191e+06	265115	1.73336e+06	1.42337e+06	585522	959264	587164	1.6795e+06	1.71878e+06	3.18721e+06	258273	1.91101e+06	1.25579e+06	1.14527e+06	864810	2290402	1.85859e+06	2.51076e+06	1.9006e+06	1.68591e+06	1.281e+06	2243701	1.57251e+06	1.9704e+06
A0A5C2GDK5	IGH + IGL c180_light_IGKV3-15_IGKJ3 (Fragment)		A0A5C2GDK5	A0A5C2GDK5		IGH + IGL c180_light_IGKV3-15_IGKJ3 (Fragment)	A0A5C2GDK5_HUMAN	2	1.43986e+06	453558	316876	409519	549628	664044	1.75742e+06	269872	331570	425293	1.66348e+06	556193	682730	776333	421854	1.07829e+06	1.43537e+06	831525	1.5647e+06	447240	982950	718294	2.64199e+06	7.83732e+06	486015	3.21658e+06	998619	754016	2.42987e+06	471424	1.22041e+06	392368	776217	1.77099e+06	669651	480935	468285	1.76684e+06	440859	2.54958e+06	2765861
A0A5C2GDL8	IG c572_heavy_IGHV3-13_IGHD1-26_IGHJ6 (Fragment)		A0A5C2GDL8	A0A5C2GDL8		IG c572_heavy_IGHV3-13_IGHD1-26_IGHJ6 (Fragment)	A0A5C2GDL8_HUMAN	4	1.60821e+06	1.17181e+06	2.96344e+06	1.47401e+06	1.37438e+06	1.59187e+06	2.72096e+06	2.04165e+06	1.52094e+06	2101656	1.62691e+06	3957515	2624453	2.42107e+06	1.78816e+06	2.18897e+06	1.85337e+06	2.15511e+06	2681207	2.52686e+06	1.86174e+06	2.68985e+06	2.7522e+06	2141915	1.76881e+06	2230504	2544110	2482421	1.71964e+06	2329436	2.16377e+06	1.64805e+06	1700620	1.94859e+06	2.53334e+06	1712102	2.49061e+06	3.04004e+06	2.19603e+06	2.04158e+06	2.07411e+06
A0A5C2GDM9	IGH c71_heavy__IGHV3-7_IGHD4-23_IGHJ3 (Fragment)		A0A5C2GDM9	A0A5C2GDM9		IGH c71_heavy__IGHV3-7_IGHD4-23_IGHJ3 (Fragment)	A0A5C2GDM9_HUMAN	6	1325377	1.33419e+06	695887	692720	1.26993e+06	4553661	2.38473e+06	1.39902e+06	961972	581993	905076	1.6447e+06	2.70249e+06	1712607	987254	1.05443e+06	1479485	1.70263e+06	1.4656e+06	931185	1.79806e+06	2.52718e+06	1.72767e+06	1.23615e+06	949874	1.20231e+06	1.08374e+06	1.76544e+06	891449	1.72188e+06	1.48962e+06	731075	1.21895e+06	2.16913e+06	1.49152e+06	1.38566e+06	1.12407e+06	1.83995e+06	1.66952e+06	1.87742e+06	754493
A0A5C2GDN3	IG c481_heavy_IGHV3-11_IGHD3-22_IGHJ4 (Fragment)		A0A5C2GDN3	A0A5C2GDN3		IG c481_heavy_IGHV3-11_IGHD3-22_IGHJ4 (Fragment)	A0A5C2GDN3_HUMAN	3			1.48986e+06	577516		1.04121e+06	1.52439e+06	715678	2.28515e+06		890096	1.54062e+06	741460	893626		856393	1.02828e+06	1.24055e+06	1.12073e+06		542259	1.03052e+06	292763	412547	1.00384e+06	1.09901e+06	1.20719e+06	1.04079e+06		862593	1.019e+06	750205	1.25898e+06	1.0404e+06	1048018	1.11584e+06	769124	530491	1.0818e+06	1.57453e+06	890532
A0A5C2GDP6	IGH + IGL c127_heavy_IGHV4-34_IGHD3-9_IGHJ3 (Fragment)		A0A5C2GDP6	A0A5C2GDP6		IGH + IGL c127_heavy_IGHV4-34_IGHD3-9_IGHJ3 (Fragment)	A0A5C2GDP6_HUMAN	3	500082	457314	1.21725e+06	512433	352328	244862	1.23982e+06	411591	1.03792e+06	718706	921451	712891	1.24849e+06	782607	736726	802872	1.32115e+06	933930	654261	548673	1.83995e+06	741804	587332	488900	522773	424983	1.00517e+06	794409	515305	481923	758597	1.58206e+06	861163	824826	2.27981e+06	1.52662e+06	447146	976154	1.07441e+06	1.72921e+06	621091
A0A5C2GDR3	IGH + IGL c147_heavy_IGHV4-34_IGHD3-3_IGHJ4 (Fragment)		A0A5C2GDR3;A0A5C2GH42	A0A5C2GDR3;A0A5C2GH42		IGH + IGL c147_heavy_IGHV4-34_IGHD3-3_IGHJ4 (Fragment);IGH + IGL c55_heavy_IGHV4-34_IGHD3-3_IGHJ4 (Fragment)	A0A5C2GDR3_HUMAN;A0A5C2GH42_HUMAN	1				114753	111211	81619.7				215805	129567	98256	126898	127452	118171	161285	132271	160728			218829	119860	68349		85740.1		117428	108940	180947	67568	127284		212266	306319	112709	233970	227442	102478	93344.4	175124	163318
A0A5C2GDT6	IGH + IGL c79_heavy_IGHV2-5_IGHD4-17_IGHJ2 (Fragment)		A0A5C2GDT6	A0A5C2GDT6		IGH + IGL c79_heavy_IGHV2-5_IGHD4-17_IGHJ2 (Fragment)	A0A5C2GDT6_HUMAN	3							397849		487634	508583	1.09134e+06	802000	930965	797807		2.10739e+06	1937663				520811	1.1698e+06	745077	945992		387381	1.22781e+06	268048	578377	545936	858359		1.09441e+06	560250	580198	1.14296e+06		989766	1115586	1.11071e+06	839922
A0A5C2GDU0	IGH c141_heavy__IGHV5-51_IGHD3-22_IGHJ4 (Fragment)		A0A5C2GDU0	A0A5C2GDU0		IGH c141_heavy__IGHV5-51_IGHD3-22_IGHJ4 (Fragment)	A0A5C2GDU0_HUMAN	4	2.6989e+06	2904045	394390	1.45381e+06	1338129	3.83218e+06	416098	2.97874e+06	886154	1977296	1819301	2108302	1642981	502205	1.06756e+06	1.00705e+06	2361030	1.56138e+06	765573	2.63029e+06	1.87365e+06	649332		1.47683e+06	2.9617e+06	673644	960942	497708	1.99179e+06	2.76125e+06	1.6618e+06	476817	1.57451e+06	1.00081e+06	1756205	2.03014e+06	1.35327e+06	856663	4837854	6060666	719279
A0A5C2GDU6	IG c1122_heavy_IGHV3-13_IGHD2-15_IGHJ6 (Fragment)		A0A5C2GDU6	A0A5C2GDU6		IG c1122_heavy_IGHV3-13_IGHD2-15_IGHJ6 (Fragment)	A0A5C2GDU6_HUMAN	2	4077782	2009102	2.80058e+06	3.08706e+06	1.86679e+06	4710565	7906563	1.5704e+06	2.39135e+06	3.56862e+06	2.33015e+06	6976764	2.78808e+06	4757095	2846890	3312231	1.92471e+06	3.37781e+06	3.88543e+06	3591306	5.00966e+06	4047211	5719641	2828672	3498778	3254101	3.39354e+06	5307650	3.21911e+06	4.00073e+06	3.66861e+06	1.9535e+06	4026622	4.75025e+06	6.38367e+06	4.28892e+06	4.30509e+06	5702025	4.52868e+06	4.82342e+06	2.99572e+06
A0A5C2GDU8	IGH c151_heavy__IGHV1-69_IGHD1-26_IGHJ4 (Fragment)		A0A5C2GDU8	A0A5C2GDU8		IGH c151_heavy__IGHV1-69_IGHD1-26_IGHJ4 (Fragment)	A0A5C2GDU8_HUMAN	2	425073	496419	559417	845454	482195	467070	622889	930383	540857	822242	276489	482384	651499	666574	354013	735726	243450	636736	932841	592427	547840	605721	891771	480281	516546	1.08537e+06	1313665	395537	603206	1.2471e+06	648372	240570	1.47268e+06	679715	735099	792304	271648	528872	713512	1.24621e+06	515590
A0A5C2GDV9	IG c1211_heavy_IGHV3-20_IGHD6-13_IGHJ4 (Fragment)		A0A5C2GDV9	A0A5C2GDV9		IG c1211_heavy_IGHV3-20_IGHD6-13_IGHJ4 (Fragment)	A0A5C2GDV9_HUMAN	2	234597	129369	609383	111217		73362	1.42432e+06	592652	634135	594641	562835	330217	802050	244257	691483	506700	854726	43787.9	620116		188400	588259	222730	391909	108645	228568	869239	274683	47193.2	568695	448149	307210	1.16287e+06	252616	829154	199932	246621	472717	279992	96193.4	650647
A0A5C2GDW0	IGH + IGL c207_heavy_IGHV3-53_IGHD2-8_IGHJ2 (Fragment)		A0A5C2GDW0	A0A5C2GDW0		IGH + IGL c207_heavy_IGHV3-53_IGHD2-8_IGHJ2 (Fragment)	A0A5C2GDW0_HUMAN	2			1.45385e+06	7664073		8310892			658390	6.27676e+06	2607728		8.33942e+06	680424		1.25973e+06	3.8675e+06				2.88899e+06	6.81493e+06	4.44174e+06	8925986	708788	779785	6215421	469573			4.02022e+06		1.97935e+06	6428829	5.33442e+06	6.74808e+06	1.27385e+06	2.1311e+06	3411242	3.19015e+06
A0A5C2GDX1	IGH + IGL c119_heavy_IGHV3-30_IGHD4-17_IGHJ4 (Fragment)		A0A5C2GDX1	A0A5C2GDX1		IGH + IGL c119_heavy_IGHV3-30_IGHD4-17_IGHJ4 (Fragment)	A0A5C2GDX1_HUMAN	10	1.9951e+06	3.0996e+06	2.86509e+06	1.90111e+06	1.72576e+06	1.32847e+06	2.61842e+06	3.51709e+06	1.90294e+06	1.82014e+06	5.09441e+06	983194	4257364	2.04435e+06	2.36496e+06	1.80276e+06	3.88457e+06	5.11034e+06	2.64961e+06	1.34827e+06	4.68555e+06	2.80764e+06	1678443	1.73767e+06	2.25e+06	2.69079e+06	3348657	2.78996e+06	2.80139e+06	2.23485e+06	2.64462e+06	2.16265e+06	3.34255e+06	1.59125e+06	2.73848e+06	1.53734e+06	1.79869e+06	3.54896e+06	1.68675e+06	3647193	2.04989e+06
A0A5C2GDX4	IG c1088_heavy_IGHV3-15_IGHD2-15_IGHJ4 (Fragment)		A0A5C2GDX4	A0A5C2GDX4		IG c1088_heavy_IGHV3-15_IGHD2-15_IGHJ4 (Fragment)	A0A5C2GDX4_HUMAN	1	985280	814840	1.103e+06	1.27037e+06	645623	1.51804e+06		874979		2.74685e+06	671986	1.28999e+06	1.87899e+06	1.07671e+06			668661	4.02753e+06	356391	998646	1.40126e+06	1.01389e+06	1.46018e+06		1.14529e+06		1.01107e+06	1.13065e+06	799039	1.39767e+06	1.26196e+06		604636	776506	1.17718e+06	1.18666e+06	1.04893e+06	1167150	1.04566e+06	1.6848e+06	840814
A0A5C2GDX5	IGH + IGL c310_light_IGKV2D-28_IGKJ4 (Fragment)		A0A5C2GDX5	A0A5C2GDX5		IGH + IGL c310_light_IGKV2D-28_IGKJ4 (Fragment)	A0A5C2GDX5_HUMAN	3	1348017	1.44776e+06	1.67669e+06	526974	1.96191e+06	3019942	3066793	1.12457e+06	2.29642e+06	1.91377e+06	39320.6	600512	1.7102e+06	1.12897e+06	1.37382e+06	1.98625e+06	520942	1.95508e+06	934553	520797	1.6726e+06		897925	659030	569248	1.52642e+06	1867174	2055941	2.22459e+06	2.57227e+06	1.4896e+06	1.63713e+06		648897	251378		633718	2385291	330550	2.26085e+06	321443
A0A5C2GDY9	IG c42_heavy_IGHV3-21_IGHD6-19_IGHJ4 (Fragment)		A0A5C2GDY9	A0A5C2GDY9		IG c42_heavy_IGHV3-21_IGHD6-19_IGHJ4 (Fragment)	A0A5C2GDY9_HUMAN	1		602525	1.89864e+06	726123	442580	521104	967311	230287	661222	998177	1.00804e+06	1.26623e+06	1.35952e+06	974391	752582	1.50345e+06	717948	733292	348766	1.04462e+06	1.3137e+06	854098	539918	1.11723e+06	1.16296e+06	828846	2.54779e+06	825254	854955	1.01239e+06	959102	340879	1.2902e+06	924683	792101	1.57553e+06	818459	1.30641e+06	1.57907e+06	1.02105e+06	1.20101e+06
[truncated: 782 more rows]
[truncated: 23 more columns]
